# Supplementary material for: Graphene Substrates Promote the Differentiation of Inner Ear Lgr5+ Progenitor Cells Into Hair Cells
Source: Front Bioeng Biotechnol. 2022 Jun 22;10:927248. doi: 10.3389/fbioe.2022.927248 (PMC9256972; doi:10.3389/fbioe.2022.927248)
Supplement: Supplementary file 1 [file DataSheet1.ZIP]

Archive with 38 entries (29 files):
- raw data/
- raw data/counts.xls
- raw data/figure1/
- raw data/figure1/Figure1a--SEM.tif
- raw data/figure1/Figure1b--XRD.ASC
- raw data/figure1/Figure1b--XRD.opju
- raw data/figure1/Figure1c--Raman.opju
- raw data/figure1/Figure1c--Raman.txt
- raw data/figure2/
- raw data/figure2/CCK8/
- raw data/figure2/CCK8/CCK8-1d-2_20220322_195101.xlsx
- raw data/figure2/CCK8/CCK8-3d-1_20220323_124507.xlsx
- raw data/figure2/CCK8/CCK8-5d_20220324_194802.xlsx
- raw data/figure2/CCK8/CCK8-7d-2_20220325_124613.xlsx
- raw data/figure2/CCK8/CCK8.pzfx
- raw data/figure2/flow sorting/
- raw data/figure2/flow sorting/flow.docx
- raw data/figure2/flow sorting/flowtube.fcs
- raw data/figure3/
- raw data/figure3/sphere couts.pzfx
- raw data/figure3/sphere diameter.pzfx
- raw data/figure3/Sphere-forming assay/
- raw data/figure3/Sphere-forming assay/8-tcps.zvi
- raw data/figure3/Sphere-forming assay/93-graphene.zvi
- raw data/figure3/sphere-forming assay counts.xls
- raw data/figure4/
- raw data/figure4/figure 4-1.pzfx
- raw data/figure4/figure 4-2.pzfx
- raw data/figure4/figure4B-.lsm
- raw data/figure4/figure4C-.lsm
- raw data/figure5/
- raw data/figure5/figure5--Myo7a positve count.pzfx
- raw data/figure5/figure5.clones count.pzfx
- raw data/figure5/figure5Bi-.lsm
- raw data/figure5/figure5Bii-.lsm
- raw data/figure5/figure5Ci-.lsm
- raw data/figure5/figure5Cii-.lsm
- raw data/genotype gel.JPG
