# Supplementary material for: Graphene Substrates Promote the Differentiation of Inner Ear Lgr5+ Progenitor Cells Into Hair Cells
Source: Front Bioeng Biotechnol. 2022 Jun 22;10:927248. doi: 10.3389/fbioe.2022.927248 (PMC9256972; doi:10.3389/fbioe.2022.927248)
Supplement: Supplementary file 1 [file DataSheet1.ZIP › raw data/counts.xls]

## Sheet: Sheet1
	Figure 4 e	Total Myosin7a+ cells generated by differentiated neuroshperes					Figure 4d	Myosin7a+ cells generated from each shpere
		Graphene	TCPS				TCPS	Graphene
	Lgr5+ cells (Mean)	223	109				5	10
	(1)	190	89				4	9
	(2)	256	100				5	12
	(3)	223	138				7	11
		Figure 5	Colonies per 3000 cells				Figure 5	Myosin7a+ cell counts
			Graphene(3)	TCPS(3)				Graphene(3)	TCPS(3)
		Myosin7a+(Mean)	33	12			Inside colony(Mean)	165	89
		Myosin7a-(Mean)	9	12			Outside colony(Mean)	178	118
		Total (Mean)	42	24			Total(Mean)	343	207
		Myosin7a+ （1）	28	9			Inside colony (1)	150	72
		(2)	37	15			(2)	185	99
		(3)	34	12			(3)	160	96
		Myosin7a- （1）	7	9			Outside colony (1)	172	92
		(2)	13	15			(2)	182	135
		(3)	7	12			(3)	180	127
		Total （1）	35	18			Total （1）	322	164
		(2)	50	30			(2)	367	234
		(3)	41	24			(3)	340	223
		sphere-forming assay
		diameter			counts
		TCPS	Graphene		TCPS	Graphene
		22.254	23.924		17	23
		29.123	25.396		15	22
		18.347	19.273		20	21
		23.694	16.457
		22.021	27.027
