# Supplementary material for: Graphene Substrates Promote the Differentiation of Inner Ear Lgr5+ Progenitor Cells Into Hair Cells
Source: Front Bioeng Biotechnol. 2022 Jun 22;10:927248. doi: 10.3389/fbioe.2022.927248 (PMC9256972; doi:10.3389/fbioe.2022.927248)
Supplement: Supplementary file 1 [file DataSheet1.ZIP › raw data/figure1/Figure1b--XRD.ASC]

 1.00090651400000E+0001   2.71990354409249E+0002
 1.00220651400000E+0001   2.66041925634077E+0002
 1.00350651400000E+0001   2.63061526528414E+0002
 1.00480651400000E+0001   2.95019081850334E+0002
 1.00610651400000E+0001   2.46066413860221E+0002
 1.00740651400000E+0001   2.52555251536489E+0002
 1.00870651400000E+0001   2.46418524535040E+0002
 1.01000651400000E+0001   2.72057380603375E+0002
 1.01130651400000E+0001   2.69398771938127E+0002
 1.01260651400000E+0001   2.69001946159792E+0002
 1.01390651400000E+0001   2.61795451028644E+0002
 1.01520651400000E+0001   2.50293041426506E+0002
 1.01650651400000E+0001   2.61334528471814E+0002
 1.01780651400000E+0001   2.55162956947882E+0002
 1.01910651400000E+0001   2.41946733258236E+0002
 1.02040651400000E+0001   2.53620356997023E+0002
 1.02170651400000E+0001   2.41700624266532E+0002
 1.02300651400000E+0001   2.69761072414295E+0002
 1.02430651400000E+0001   2.68609230224239E+0002
 1.02560651400000E+0001   2.64567421445432E+0002
 1.02690651400000E+0001   2.68009851591100E+0002
 1.02820651400000E+0001   2.43651189185110E+0002
 1.02950651400000E+0001   2.70614191217602E+0002
 1.03080651400000E+0001   2.63023076771164E+0002
 1.03210651400000E+0001   2.78571960052954E+0002
 1.03340651400000E+0001   2.54924453114302E+0002
 1.03470651400000E+0001   2.42033672019966E+0002
 1.03600651400000E+0001   2.41733853617860E+0002
 1.03730651400000E+0001   2.42723945758787E+0002
 1.03860651400000E+0001   2.44426317744301E+0002
 1.03990651400000E+0001   2.32359207011772E+0002
 1.04120651400000E+0001   2.35293679212675E+0002
 1.04250651400000E+0001   2.43778962635187E+0002
 1.04380651400000E+0001   2.45329232922060E+0002
 1.04510651400000E+0001   2.48977562986229E+0002
 1.04640651400000E+0001   2.52959965882641E+0002
 1.04770651400000E+0001   2.60429853196379E+0002
 1.04900651400000E+0001   2.48812634898211E+0002
 1.05030651400000E+0001   2.57444934658003E+0002
 1.05160651400000E+0001   2.54514700891515E+0002
 1.05290651400000E+0001   2.54445756284860E+0002
 1.05420651400000E+0001   2.48119927716718E+0002
 1.05550651400000E+0001   2.60998317346112E+0002
 1.05680651400000E+0001   2.59375622057014E+0002
 1.05810651400000E+0001   2.50382236033795E+0002
 1.05940651400000E+0001   2.41378475736076E+0002
 1.06070651400000E+0001   2.46134706095743E+0002
 1.06200651400000E+0001   2.37189013802836E+0002
 1.06330651400000E+0001   2.20572827813392E+0002
 1.06460651400000E+0001   2.46665575912218E+0002
 1.06590651400000E+0001   2.66474530124273E+0002
 1.06720651400000E+0001   2.55573852355412E+0002
 1.06850651400000E+0001   2.43161646322649E+0002
 1.06980651400000E+0001   2.43216818545714E+0002
 1.07110651400000E+0001   2.71746847006531E+0002
 1.07240651400000E+0001   2.78468567079962E+0002
 1.07370651400000E+0001   2.52780072796783E+0002
 1.07500651400000E+0001   2.46091854806908E+0002
 1.07630651400000E+0001   2.53737470408800E+0002
 1.07760651400000E+0001   2.62295168824310E+0002
 1.07890651400000E+0001   2.53644055056060E+0002
 1.08020651400000E+0001   2.54641292754653E+0002
 1.08150651400000E+0001   2.48771376669719E+0002
 1.08280651400000E+0001   2.42129410043430E+0002
 1.08410651400000E+0001   2.25717007474837E+0002
 1.08540651400000E+0001   2.24972234796741E+0002
 1.08670651400000E+0001   2.31930907872939E+0002
 1.08800651400000E+0001   2.31689022793901E+0002
 1.08930651400000E+0001   2.35748722544900E+0002
 1.09060651400000E+0001   2.39093994791609E+0002
 1.09190651400000E+0001   2.55503419832765E+0002
 1.09320651400000E+0001   2.36483488196067E+0002
 1.09450651400000E+0001   2.31853169588541E+0002
 1.09580651400000E+0001   2.59277526367948E+0002
 1.09710651400000E+0001   2.59736143584403E+0002
 1.09840651400000E+0001   2.58234406706737E+0002
 1.09970651400000E+0001   2.52805057538933E+0002
 1.10100651400000E+0001   2.37337945719891E+0002
 1.10230651400000E+0001   2.28044667890762E+0002
 1.10360651400000E+0001   2.53597823989333E+0002
 1.10490651400000E+0001   2.35032927437142E+0002
 1.10620651400000E+0001   2.40554443535997E+0002
 1.10750651400000E+0001   2.48678883711012E+0002
 1.10880651400000E+0001   2.54413991235560E+0002
 1.11010651400000E+0001   2.37010953480341E+0002
 1.11140651400000E+0001   1.92795508433814E+0002
 1.11270651400000E+0001   2.27815396902318E+0002
 1.11400651400000E+0001   2.44941370117673E+0002
 1.11530651400000E+0001   2.20359044964259E+0002
 1.11660651400000E+0001   2.66792177417101E+0002
 1.11790651400000E+0001   2.35001700176770E+0002
 1.11920651400000E+0001   2.36634236989255E+0002
 1.12050651400000E+0001   2.52088943677578E+0002
 1.12180651400000E+0001   2.50917284186482E+0002
 1.12310651400000E+0001   2.26943699565488E+0002
 1.12440651400000E+0001   2.40804989538474E+0002
 1.12570651400000E+0001   2.53384855898110E+0002
 1.12700651400000E+0001   2.41151923745381E+0002
 1.12830651400000E+0001   2.44753103009877E+0002
 1.12960651400000E+0001   2.35983992559339E+0002
 1.13090651400000E+0001   2.34767707425999E+0002
 1.13220651400000E+0001   2.05065377285858E+0002
 1.13350651400000E+0001   2.36599064174852E+0002
 1.13480651400000E+0001   2.48737409969930E+0002
 1.13610651400000E+0001   2.28672551618860E+0002
 1.13740651400000E+0001   2.24169071842954E+0002
 1.13870651400000E+0001   2.36328601867074E+0002
 1.14000651400000E+0001   2.29495200767730E+0002
 1.14130651400000E+0001   2.20646064499348E+0002
 1.14260651400000E+0001   2.32860368314168E+0002
 1.14390651400000E+0001   2.32184555035521E+0002
 1.14520651400000E+0001   2.27508409175587E+0002
 1.14650651400000E+0001   2.42981145319327E+0002
 1.14780651400000E+0001   2.49395527724519E+0002
 1.14910651400000E+0001   2.36100433561203E+0002
 1.15040651400000E+0001   2.46885505725365E+0002
 1.15170651400000E+0001   2.50699812980614E+0002
 1.15300651400000E+0001   2.29185458656706E+0002
 1.15430651400000E+0001   2.24172452258198E+0002
 1.15560651400000E+0001   2.25640141547542E+0002
 1.15690651400000E+0001   2.44616578870085E+0002
 1.15820651400000E+0001   2.39408637995624E+0002
 1.15950651400000E+0001   2.24353419925883E+0002
 1.16080651400000E+0001   2.32694510933991E+0002
 1.16210651400000E+0001   2.35232095035809E+0002
 1.16340651400000E+0001   2.48676251250767E+0002
 1.16470651400000E+0001   2.39505751018688E+0002
 1.16600651400000E+0001   2.32042231800153E+0002
 1.16730651400000E+0001   2.35381383239314E+0002
 1.16860651400000E+0001   2.33401530114260E+0002
 1.16990651400000E+0001   2.39102896597913E+0002
 1.17120651400000E+0001   2.47603404569817E+0002
 1.17250651400000E+0001   2.36886267827145E+0002
 1.17380651400000E+0001   2.20100030934374E+0002
 1.17510651400000E+0001   2.15001555480875E+0002
 1.17640651400000E+0001   2.22266766307943E+0002
 1.17770651400000E+0001   2.16893814416035E+0002
 1.17900651400000E+0001   2.33142770062458E+0002
 1.18030651400000E+0001   2.35540846075468E+0002
 1.18160651400000E+0001   2.57317450790438E+0002
 1.18290651400000E+0001   2.53842340340653E+0002
 1.18420651400000E+0001   2.48213541365719E+0002
 1.18550651400000E+0001   2.25812699896944E+0002
 1.18680651400000E+0001   2.18026989097867E+0002
 1.18810651400000E+0001   2.32855617884596E+0002
 1.18940651400000E+0001   2.20602967503509E+0002
 1.19070651400000E+0001   2.06450162555170E+0002
 1.19200651400000E+0001   2.11415689902521E+0002
 1.19330651400000E+0001   2.34604232802115E+0002
 1.19460651400000E+0001   2.42134789915812E+0002
 1.19590651400000E+0001   2.30419970238827E+0002
 1.19720651400000E+0001   2.30012199766479E+0002
 1.19850651400000E+0001   2.37428286064477E+0002
 1.19980651400000E+0001   2.41020460440154E+0002
 1.20110651400000E+0001   2.37642028027022E+0002
 1.20240651400000E+0001   2.23451035904838E+0002
 1.20370651400000E+0001   2.12262076691951E+0002
 1.20500651400000E+0001   2.18981322929160E+0002
 1.20630651400000E+0001   2.21840214147650E+0002
 1.20760651400000E+0001   2.27026542132814E+0002
 1.20890651400000E+0001   2.35939466373448E+0002
 1.21020651400000E+0001   2.25756037569049E+0002
 1.21150651400000E+0001   2.13038450911841E+0002
 1.21280651400000E+0001   2.10368899845503E+0002
 1.21410651400000E+0001   2.15846861768990E+0002
 1.21540651400000E+0001   2.27992453599968E+0002
 1.21670651400000E+0001   2.20180408096512E+0002
 1.21800651400000E+0001   2.04319499137975E+0002
 1.21930651400000E+0001   2.33328904880265E+0002
 1.22060651400000E+0001   2.44124082728246E+0002
 1.22190651400000E+0001   2.34435569755544E+0002
 1.22320651400000E+0001   2.29788421488244E+0002
 1.22450651400000E+0001   2.31402602450457E+0002
 1.22580651400000E+0001   2.38583258542129E+0002
 1.22710651400000E+0001   2.28360696858376E+0002
 1.22840651400000E+0001   2.15039919967129E+0002
 1.22970651400000E+0001   2.03191920100462E+0002
 1.23100651400000E+0001   2.36395518243558E+0002
 1.23230651400000E+0001   2.19235418568655E+0002
 1.23360651400000E+0001   2.22464701256923E+0002
 1.23490651400000E+0001   2.26079580137654E+0002
 1.23620651400000E+0001   2.15756881783297E+0002
 1.23750651400000E+0001   2.43089173162526E+0002
 1.23880651400000E+0001   2.31537451465751E+0002
 1.24010651400000E+0001   2.31736170543448E+0002
 1.24140651400000E+0001   2.21330310609375E+0002
 1.24270651400000E+0001   2.22074968763241E+0002
 1.24400651400000E+0001   2.17868723983253E+0002
 1.24530651400000E+0001   2.25289993189724E+0002
 1.24660651400000E+0001   2.36884349240820E+0002
 1.24790651400000E+0001   2.15001555480875E+0002
 1.24920651400000E+0001   2.16679400227475E+0002
 1.25050651400000E+0001   2.30242069615229E+0002
 1.25180651400000E+0001   2.21965866770758E+0002
 1.25310651400000E+0001   2.09800768407363E+0002
 1.25440651400000E+0001   1.97867231524236E+0002
 1.25570651400000E+0001   2.37510864833093E+0002
 1.25700651400000E+0001   2.13315294728520E+0002
 1.25830651400000E+0001   2.40294003427001E+0002
 1.25960651400000E+0001   2.20976126975584E+0002
 1.26090651400000E+0001   2.20017148475041E+0002
 1.26220651400000E+0001   2.21018524068619E+0002
 1.26350651400000E+0001   2.23988757082633E+0002
 1.26480651400000E+0001   2.04285534518106E+0002
 1.26610651400000E+0001   2.20575540868936E+0002
 1.26740651400000E+0001   2.24865204827230E+0002
 1.26870651400000E+0001   2.21177682266705E+0002
 1.27000651400000E+0001   2.43707310009537E+0002
 1.27130651400000E+0001   2.16917086440867E+0002
 1.27260651400000E+0001   2.03886662173741E+0002
 1.27390651400000E+0001   2.14913706859125E+0002
 1.27520651400000E+0001   2.29597726533570E+0002
 1.27650651400000E+0001   2.05003292245132E+0002
 1.27780651400000E+0001   2.02001461428543E+0002
 1.27910651400000E+0001   2.36173917141330E+0002
 1.28040651400000E+0001   2.42735099413658E+0002
 1.28170651400000E+0001   2.11301533708016E+0002
 1.28300651400000E+0001   2.08542033546697E+0002
 1.28430651400000E+0001   2.12349242601937E+0002
 1.28560651400000E+0001   2.12174523472695E+0002
 1.28690651400000E+0001   2.07098919108150E+0002
 1.28820651400000E+0001   2.10037427122003E+0002
 1.28950651400000E+0001   2.19771521368575E+0002
 1.29080651400000E+0001   2.22001606124438E+0002
 1.29210651400000E+0001   2.14211787518889E+0002
 1.29340651400000E+0001   2.15071351151380E+0002
 1.29470651400000E+0001   2.06153552467553E+0002
 1.29600651400000E+0001   2.29915938278902E+0002
 1.29730651400000E+0001   2.12444202879605E+0002
 1.29860651400000E+0001   2.13918378187140E+0002
 1.29990651400000E+0001   1.98618847576830E+0002
 1.30120651400000E+0001   2.14364186602928E+0002
 1.30250651400000E+0001   2.24699669280680E+0002
 1.30380651400000E+0001   2.24313494236038E+0002
 1.30510651400000E+0001   2.14491308959512E+0002
 1.30640651400000E+0001   2.18020288587522E+0002
 1.30770651400000E+0001   2.23976553162992E+0002
 1.30900651400000E+0001   2.19814423143617E+0002
 1.31030651400000E+0001   2.22747939376515E+0002
 1.31160651400000E+0001   2.19715931084454E+0002
 1.31290651400000E+0001   2.20950805148063E+0002
 1.31420651400000E+0001   2.02695713237661E+0002
 1.31550651400000E+0001   1.96187268771987E+0002
 1.31680651400000E+0001   1.98056904081511E+0002
 1.31810651400000E+0001   2.03513172073310E+0002
 1.31940651400000E+0001   2.12415555290394E+0002
 1.32070651400000E+0001   2.11647002825790E+0002
 1.32200651400000E+0001   2.09001512072106E+0002
 1.32330651400000E+0001   2.30032727008512E+0002
 1.32460651400000E+0001   2.39002898160257E+0002
 1.32590651400000E+0001   2.26326785634184E+0002
 1.32720651400000E+0001   2.19963539565059E+0002
 1.32850651400000E+0001   2.14504366363417E+0002
 1.32980651400000E+0001   2.09042780733255E+0002
 1.33110651400000E+0001   1.99790981949170E+0002
 1.33240651400000E+0001   2.05155330796495E+0002
 1.33370651400000E+0001   2.19541723116005E+0002
 1.33500651400000E+0001   2.15401956860243E+0002
 1.33630651400000E+0001   2.14081794999460E+0002
 1.33760651400000E+0001   2.11979851583871E+0002
 1.33890651400000E+0001   2.11145014675504E+0002
 1.34020651400000E+0001   2.12795737499492E+0002
 1.34150651400000E+0001   2.00200698242467E+0002
 1.34280651400000E+0001   2.00953754133024E+0002
 1.34410651400000E+0001   2.00562382632283E+0002
 1.34540651400000E+0001   2.06488772718561E+0002
 1.34670651400000E+0001   2.22395185378553E+0002
 1.34800651400000E+0001   2.12844993843917E+0002
 1.34930651400000E+0001   2.17566755806447E+0002
 1.35060651400000E+0001   2.27743831587107E+0002
 1.35190651400000E+0001   2.03149682486066E+0002
 1.35320651400000E+0001   1.98423175275853E+0002
 1.35450651400000E+0001   2.05098027151813E+0002
 1.35580651400000E+0001   2.00089075548979E+0002
 1.35710651400000E+0001   2.03410392365436E+0002
 1.35840651400000E+0001   2.24558228879092E+0002
 1.35970651400000E+0001   2.09217255112393E+0002
 1.36100651400000E+0001   2.11025598471350E+0002
 1.36230651400000E+0001   2.18169789150536E+0002
 1.36360651400000E+0001   2.09025047694096E+0002
 1.36490651400000E+0001   2.23014109155090E+0002
 1.36620651400000E+0001   2.02213307357376E+0002
 1.36750651400000E+0001   2.03405330333270E+0002
 1.36880651400000E+0001   2.05769546097322E+0002
 1.37010651400000E+0001   2.08637310777643E+0002
 1.37140651400000E+0001   2.09051817908230E+0002
 1.37270651400000E+0001   2.22732134460190E+0002
 1.37400651400000E+0001   2.33321634984339E+0002
 1.37530651400000E+0001   1.91407882241424E+0002
 1.37660651400000E+0001   2.28147328355571E+0002
 1.37790651400000E+0001   2.13550813668406E+0002
 1.37920651400000E+0001   1.97127641604734E+0002
 1.38050651400000E+0001   2.07850221131042E+0002
 1.38180651400000E+0001   2.23073698886411E+0002
 1.38310651400000E+0001   2.13670039938502E+0002
 1.38440651400000E+0001   2.09330262494969E+0002
 1.38570651400000E+0001   2.02323913601141E+0002
 1.38700651400000E+0001   2.22001606124438E+0002
 1.38830651400000E+0001   2.21613309496594E+0002
 1.38960651400000E+0001   2.13267372818431E+0002
 1.39090651400000E+0001   2.20675204541279E+0002
 1.39220651400000E+0001   2.06988098814358E+0002
 1.39350651400000E+0001   2.05977104507681E+0002
 1.39480651400000E+0001   1.99046560808314E+0002
 1.39610651400000E+0001   2.05886963626496E+0002
 1.39740651400000E+0001   2.14765070968779E+0002
 1.39870651400000E+0001   2.08239735506336E+0002
 1.40000651400000E+0001   1.82248139157928E+0002
 1.40130651400000E+0001   2.35748278846304E+0002
 1.40260651400000E+0001   2.21255763871483E+0002
 1.40390651400000E+0001   1.95051348578706E+0002
 1.40520651400000E+0001   2.14941427908037E+0002
 1.40650651400000E+0001   1.98916512167269E+0002
 1.40780651400000E+0001   1.97001425254569E+0002
 1.40910651400000E+0001   2.03192384164546E+0002
 1.41040651400000E+0001   2.04001475898132E+0002
 1.41170651400000E+0001   1.84102701751857E+0002
 1.41300651400000E+0001   2.03221033989976E+0002
 1.41430651400000E+0001   2.01088669742477E+0002
 1.41560651400000E+0001   2.22540361170405E+0002
 1.41690651400000E+0001   2.06380154634489E+0002
 1.41820651400000E+0001   1.74293351397092E+0002
 1.41950651400000E+0001   2.17913033212516E+0002
 1.42080651400000E+0001   2.00582437679451E+0002
 1.42210651400000E+0001   1.86719803266685E+0002
 1.42340651400000E+0001   2.02057587255891E+0002
 1.42470651400000E+0001   2.11578240717971E+0002
 1.42600651400000E+0001   1.85807817169713E+0002
 1.42730651400000E+0001   1.97128865905438E+0002
 1.42860651400000E+0001   2.09150333108742E+0002
 1.42990651400000E+0001   2.04470803115717E+0002
 1.43120651400000E+0001   1.91981369635606E+0002
 1.43250651400000E+0001   1.87295554392931E+0002
 1.43380651400000E+0001   2.12749307127494E+0002
 1.43510651400000E+0001   2.04108329332250E+0002
 1.43640651400000E+0001   2.06494438722003E+0002
 1.43770651400000E+0001   1.91337880881593E+0002
 1.43900651400000E+0001   2.01998354217348E+0002
 1.44030651400000E+0001   2.23987664422774E+0002
 1.44160651400000E+0001   2.08366530371304E+0002
 1.44290651400000E+0001   2.12288139532721E+0002
 1.44420651400000E+0001   2.33715054292730E+0002
 1.44550651400000E+0001   2.05213395074798E+0002
 1.44680651400000E+0001   2.03481331766761E+0002
 1.44810651400000E+0001   2.11547305290708E+0002
 1.44940651400000E+0001   2.09885682085250E+0002
 1.45070651400000E+0001   2.07451342495373E+0002
 1.45200651400000E+0001   2.03444541820985E+0002
 1.45330651400000E+0001   2.11206753412536E+0002
 1.45460651400000E+0001   2.01351356613466E+0002
 1.45590651400000E+0001   1.94909184839803E+0002
 1.45720651400000E+0001   2.02518735130221E+0002
 1.45850651400000E+0001   1.90824862075873E+0002
 1.45980651400000E+0001   1.91934826390803E+0002
 1.46110651400000E+0001   1.93788329471165E+0002
 1.46240651400000E+0001   1.77225183470554E+0002
 1.46370651400000E+0001   1.88355647761999E+0002
 1.46500651400000E+0001   2.10663181656996E+0002
 1.46630651400000E+0001   2.06493442634965E+0002
 1.46760651400000E+0001   2.04321144082207E+0002
 1.46890651400000E+0001   2.04730390075878E+0002
 1.47020651400000E+0001   2.10649738018827E+0002
 1.47150651400000E+0001   2.12697349557771E+0002
 1.47280651400000E+0001   1.74806613493059E+0002
 1.47410651400000E+0001   1.85427006811158E+0002
 1.47540651400000E+0001   2.11055719226884E+0002
 1.47670651400000E+0001   2.14354310745535E+0002
 1.47800651400000E+0001   1.97624164616246E+0002
 1.47930651400000E+0001   1.95321368836132E+0002
 1.48060651400000E+0001   2.12726736308228E+0002
 1.48190651400000E+0001   2.11783050283071E+0002
 1.48320651400000E+0001   2.08392126347143E+0002
 1.48450651400000E+0001   2.17849203683886E+0002
 1.48580651400000E+0001   1.77692233448509E+0002
 1.48710651400000E+0001   1.87470306555064E+0002
 1.48840651400000E+0001   1.96280584205309E+0002
 1.48970651400000E+0001   1.96987116816543E+0002
 1.49100651400000E+0001   2.00631112380466E+0002
 1.49230651400000E+0001   2.07510650729940E+0002
 1.49360651400000E+0001   1.92452194864949E+0002
 1.49490651400000E+0001   1.84657312244954E+0002
 1.49620651400000E+0001   2.01511422835847E+0002
 1.49750651400000E+0001   1.86195074668639E+0002
 1.49880651400000E+0001   2.02600779837340E+0002
 1.50010651400000E+0001   2.04052194587601E+0002
 1.50140651400000E+0001   2.03420356647714E+0002
 1.50270651400000E+0001   2.12527392278102E+0002
 1.50400651400000E+0001   1.85162344188611E+0002
 1.50530651400000E+0001   2.09103243429553E+0002
 1.50660651400000E+0001   2.19739712417068E+0002
 1.50790651400000E+0001   2.12653006347474E+0002
 1.50920651400000E+0001   2.15075499225192E+0002
 1.51050651400000E+0001   2.01664240152522E+0002
 1.51180651400000E+0001   2.05191611415805E+0002
 1.51310651400000E+0001   1.90451513595857E+0002
 1.51440651400000E+0001   2.05243640267509E+0002
 1.51570651400000E+0001   2.08764441963581E+0002
 1.51700651400000E+0001   2.18271789714520E+0002
 1.51830651400000E+0001   2.07306904392081E+0002
 1.51960651400000E+0001   2.12140834219021E+0002
 1.52090651400000E+0001   1.92436382294630E+0002
 1.52220651400000E+0001   2.05959178667737E+0002
 1.52350651400000E+0001   2.04057679678758E+0002
 1.52480651400000E+0001   2.09005489058880E+0002
 1.52610651400000E+0001   2.11975722072894E+0002
 1.52740651400000E+0001   2.29668322091609E+0002
 1.52870651400000E+0001   2.09598627939703E+0002
 1.53000651400000E+0001   1.99370477850806E+0002
 1.53130651400000E+0001   2.10421483641703E+0002
 1.53260651400000E+0001   1.91224666657204E+0002
 1.53390651400000E+0001   1.70432731697726E+0002
 1.53520651400000E+0001   2.01268599250430E+0002
 1.53650651400000E+0001   2.06737505751112E+0002
 1.53780651400000E+0001   1.94372169602753E+0002
 1.53910651400000E+0001   2.12629351107083E+0002
 1.54040651400000E+0001   2.06178908786958E+0002
 1.54170651400000E+0001   1.96277987377682E+0002
 1.54300651400000E+0001   1.96726279748294E+0002
 1.54430651400000E+0001   1.98692010328793E+0002
 1.54560651400000E+0001   2.10796882995767E+0002
 1.54690651400000E+0001   2.03010142190599E+0002
 1.54820651400000E+0001   2.05937663040888E+0002
 1.54950651400000E+0001   1.98873633795956E+0002
 1.55080651400000E+0001   2.00212910401724E+0002
 1.55210651400000E+0001   1.99415541807905E+0002
 1.55340651400000E+0001   2.36587412478772E+0002
 1.55470651400000E+0001   2.07572360729759E+0002
 1.55600651400000E+0001   2.02870316221654E+0002
 1.55730651400000E+0001   2.02726924084217E+0002
 1.55860651400000E+0001   2.04974693796225E+0002
 1.55990651400000E+0001   2.06734883365775E+0002
 1.56120651400000E+0001   1.98319762752284E+0002
 1.56250651400000E+0001   2.04277727319124E+0002
 1.56380651400000E+0001   2.21370811449895E+0002
 1.56510651400000E+0001   2.16595652959644E+0002
 1.56640651400000E+0001   1.87384102742667E+0002
 1.56770651400000E+0001   1.78696883063279E+0002
 1.56900651400000E+0001   1.95936998446648E+0002
 1.57030651400000E+0001   2.02024660192099E+0002
 1.57160651400000E+0001   2.01645538715331E+0002
 1.57290651400000E+0001   1.95025597723665E+0002
 1.57420651400000E+0001   1.98492433851988E+0002
 1.57550651400000E+0001   2.06687504103228E+0002
 1.57680651400000E+0001   1.91473211834786E+0002
 1.57810651400000E+0001   1.97242064778229E+0002
 1.57940651400000E+0001   2.03740166446685E+0002
 1.58070651400000E+0001   1.98852089229928E+0002
 1.58200651400000E+0001   2.08167180360986E+0002
 1.58330651400000E+0001   2.01006921057946E+0002
 1.58460651400000E+0001   1.90635950229949E+0002
 1.58590651400000E+0001   2.01095468656037E+0002
 1.58720651400000E+0001   2.01651081382941E+0002
 1.58850651400000E+0001   1.98607220472492E+0002
 1.58980651400000E+0001   2.20693882732306E+0002
 1.59110651400000E+0001   2.29591304959656E+0002
 1.59240651400000E+0001   2.08352702341817E+0002
 1.59370651400000E+0001   2.01706881549883E+0002
 1.59500651400000E+0001   1.95431919428981E+0002
 1.59630651400000E+0001   1.89188107712440E+0002
 1.59760651400000E+0001   1.93653791153250E+0002
 1.59890651400000E+0001   1.80901240888036E+0002
 1.60020651400000E+0001   1.85790211642753E+0002
 1.60150651400000E+0001   1.94266209312916E+0002
 1.60280651400000E+0001   1.93746105646028E+0002
 1.60410651400000E+0001   2.10605537261788E+0002
 1.60540651400000E+0001   2.10387593492942E+0002
 1.60670651400000E+0001   2.01221390145187E+0002
 1.60800651400000E+0001   1.83902606442113E+0002
 1.60930651400000E+0001   1.97679788527962E+0002
 1.61060651400000E+0001   2.31197842222196E+0002
 1.61190651400000E+0001   2.30570283367698E+0002
 1.61320651400000E+0001   2.13267355535276E+0002
 1.61450651400000E+0001   2.17151574894118E+0002
 1.61580651400000E+0001   2.14989321198035E+0002
 1.61710651400000E+0001   2.19252207134257E+0002
 1.61840651400000E+0001   2.14313816279421E+0002
 1.61970651400000E+0001   2.22799452011764E+0002
 1.62100651400000E+0001   2.08809150971548E+0002
 1.62230651400000E+0001   2.23287495953274E+0002
 1.62360651400000E+0001   2.15627550191023E+0002
 1.62490651400000E+0001   1.86460308392604E+0002
 1.62620651400000E+0001   2.05820937371455E+0002
 1.62750651400000E+0001   2.08956287512315E+0002
 1.62880651400000E+0001   2.04196387343002E+0002
 1.63010651400000E+0001   2.22668011773899E+0002
 1.63140651400000E+0001   2.05316876237172E+0002
 1.63270651400000E+0001   2.24712468400024E+0002
 1.63400651400000E+0001   2.24142321807675E+0002
 1.63530651400000E+0001   2.08790645463281E+0002
 1.63660651400000E+0001   2.23970789991490E+0002
 1.63790651400000E+0001   1.99004906489859E+0002
 1.63920651400000E+0001   2.19901253164813E+0002
 1.64050651400000E+0001   1.95429809341176E+0002
 1.64180651400000E+0001   2.17427491173501E+0002
 1.64310651400000E+0001   1.90165966553768E+0002
 1.64440651400000E+0001   2.09028282133263E+0002
 1.64570651400000E+0001   1.99080000736986E+0002
 1.64700651400000E+0001   2.00756552067513E+0002
 1.64830651400000E+0001   2.09650717564566E+0002
 1.64960651400000E+0001   1.87708465754063E+0002
 1.65090651400000E+0001   1.82429223743587E+0002
 1.65220651400000E+0001   1.93059367402372E+0002
 1.65350651400000E+0001   1.94848847187989E+0002
 1.65480651400000E+0001   1.87136370327547E+0002
 1.65610651400000E+0001   2.04957768411629E+0002
 1.65740651400000E+0001   1.99066447113544E+0002
 1.65870651400000E+0001   2.17607333668727E+0002
 1.66000651400000E+0001   1.93768015131188E+0002
 1.66130651400000E+0001   2.01636242810049E+0002
 1.66260651400000E+0001   1.92506338484259E+0002
 1.66390651400000E+0001   1.99518166685084E+0002
 1.66520651400000E+0001   2.06509221705811E+0002
 1.66650651400000E+0001   2.06081730589690E+0002
 1.66780651400000E+0001   2.04181786529803E+0002
 1.66910651400000E+0001   1.91402360346838E+0002
 1.67040651400000E+0001   2.02461678848157E+0002
 1.67170651400000E+0001   2.10162222359639E+0002
 1.67300651400000E+0001   2.17092867346131E+0002
 1.67430651400000E+0001   2.11979642037894E+0002
 1.67560651400000E+0001   1.96545383493839E+0002
 1.67690651400000E+0001   1.88118279716960E+0002
 1.67820651400000E+0001   2.00289851594971E+0002
 1.67950651400000E+0001   2.21875638368897E+0002
 1.68080651400000E+0001   2.13841120359306E+0002
 1.68210651400000E+0001   2.06167032240480E+0002
 1.68340651400000E+0001   2.05792208662150E+0002
 1.68470651400000E+0001   2.29425803428393E+0002
 1.68600651400000E+0001   2.02853207727566E+0002
 1.68730651400000E+0001   2.05938060524951E+0002
 1.68860651400000E+0001   2.06997258691885E+0002
 1.68990651400000E+0001   1.89696189050212E+0002
 1.69120651400000E+0001   2.06669615148850E+0002
 1.69250651400000E+0001   2.00575158037827E+0002
 1.69380651400000E+0001   2.07095292015830E+0002
 1.69510651400000E+0001   2.01479188510221E+0002
 1.69640651400000E+0001   1.88702530167958E+0002
 1.69770651400000E+0001   2.03406144847488E+0002
 1.69900651400000E+0001   2.01253623331427E+0002
 1.70030651400000E+0001   1.91368612857130E+0002
 1.70160651400000E+0001   2.18337507054903E+0002
 1.70290651400000E+0001   2.08321728093387E+0002
 1.70420651400000E+0001   2.09803504233875E+0002
 1.70550651400000E+0001   2.10291219351330E+0002
 1.70680651400000E+0001   1.96429929378342E+0002
 1.70810651400000E+0001   2.11448214951860E+0002
 1.70940651400000E+0001   2.24409349440274E+0002
 1.71070651400000E+0001   2.14101444584447E+0002
 1.71200651400000E+0001   2.09863738606587E+0002
 1.71330651400000E+0001   2.18751931059855E+0002
 1.71460651400000E+0001   1.96923337953123E+0002
 1.71590651400000E+0001   1.96709382857589E+0002
 1.71720651400000E+0001   2.08608101576732E+0002
 1.71850651400000E+0001   2.09798814172554E+0002
 1.71980651400000E+0001   2.05742409963453E+0002
 1.72110651400000E+0001   2.03044013632187E+0002
 1.72240651400000E+0001   2.16412176155294E+0002
 1.72370651400000E+0001   2.15753428019093E+0002
 1.72500651400000E+0001   1.98062262332330E+0002
 1.72630651400000E+0001   1.95805614103844E+0002
 1.72760651400000E+0001   2.01466819623646E+0002
 1.72890651400000E+0001   2.03985353669503E+0002
 1.73020651400000E+0001   2.19638827772831E+0002
 1.73150651400000E+0001   2.14713710307037E+0002
 1.73280651400000E+0001   1.97173819091486E+0002
 1.73410651400000E+0001   2.01655900490777E+0002
 1.73540651400000E+0001   2.00912895306446E+0002
 1.73670651400000E+0001   1.99670585988852E+0002
 1.73800651400000E+0001   2.17757585294009E+0002
 1.73930651400000E+0001   2.12181118414717E+0002
 1.74060651400000E+0001   2.05105632475646E+0002
 1.74190651400000E+0001   1.96280153596673E+0002
 1.74320651400000E+0001   2.04703320278876E+0002
 1.74450651400000E+0001   2.22486414489544E+0002
 1.74580651400000E+0001   2.09114463560076E+0002
 1.74710651400000E+0001   2.06829055551343E+0002
 1.74840651400000E+0001   2.07760043140472E+0002
 1.74970651400000E+0001   2.02279568681632E+0002
 1.75100651400000E+0001   2.05527853744102E+0002
 1.75230651400000E+0001   2.01650790000163E+0002
 1.75360651400000E+0001   2.10021591807040E+0002
 1.75490651400000E+0001   2.10795597452491E+0002
 1.75620651400000E+0001   2.04471855390130E+0002
 1.75750651400000E+0001   2.11633356671011E+0002
 1.75880651400000E+0001   2.29709513888004E+0002
 1.76010651400000E+0001   2.23974405506835E+0002
 1.76140651400000E+0001   2.24854236402197E+0002
 1.76270651400000E+0001   2.34615507778084E+0002
 1.76400651400000E+0001   1.93916877121242E+0002
 1.76530651400000E+0001   2.15179542868883E+0002
 1.76660651400000E+0001   2.08025898880225E+0002
 1.76790651400000E+0001   2.17106072127823E+0002
 1.76920651400000E+0001   2.07903999983674E+0002
 1.77050651400000E+0001   2.20253548555108E+0002
 1.77180651400000E+0001   2.19912465711720E+0002
 1.77310651400000E+0001   2.05275255046873E+0002
 1.77440651400000E+0001   2.14750531524810E+0002
 1.77570651400000E+0001   2.03692013260623E+0002
 1.77700651400000E+0001   2.11765556349628E+0002
 1.77830651400000E+0001   2.19073450168784E+0002
 1.77960651400000E+0001   1.94377446389066E+0002
 1.78090651400000E+0001   2.33301827454099E+0002
 1.78220651400000E+0001   2.18487187945508E+0002
 1.78350651400000E+0001   2.05323413270415E+0002
 1.78480651400000E+0001   2.17136869291186E+0002
 1.78610651400000E+0001   2.24938651915316E+0002
 1.78740651400000E+0001   2.16027952873273E+0002
 1.78870651400000E+0001   2.01164966268391E+0002
 1.79000651400000E+0001   2.30314440513640E+0002
 1.79130651400000E+0001   2.10690797784881E+0002
 1.79260651400000E+0001   2.23403290294569E+0002
 1.79390651400000E+0001   2.11686015182897E+0002
 1.79520651400000E+0001   2.22250796564026E+0002
 1.79650651400000E+0001   2.23929137433893E+0002
 1.79780651400000E+0001   2.27672056517200E+0002
 1.79910651400000E+0001   2.08032384020840E+0002
 1.80040651400000E+0001   2.18570393470544E+0002
 1.80170651400000E+0001   2.22665182752423E+0002
 1.80300651400000E+0001   2.13344178700666E+0002
 1.80430651400000E+0001   2.04189232173376E+0002
 1.80560651400000E+0001   2.00427113410568E+0002
 1.80690651400000E+0001   2.03394260253844E+0002
 1.80820651400000E+0001   2.00648322978711E+0002
 1.80950651400000E+0001   2.19882402222673E+0002
 1.81080651400000E+0001   2.24001620594028E+0002
 1.81210651400000E+0001   2.24001620594028E+0002
 1.81340651400000E+0001   2.20807109176481E+0002
 1.81470651400000E+0001   2.21546768716580E+0002
 1.81600651400000E+0001   2.27452172947692E+0002
 1.81730651400000E+0001   2.22851758292363E+0002
 1.81860651400000E+0001   2.22519243320818E+0002
 1.81990651400000E+0001   2.22252706237513E+0002
 1.82120651400000E+0001   2.13133701790201E+0002
 1.82250651400000E+0001   2.29686596524523E+0002
 1.82380651400000E+0001   2.29810096245173E+0002
 1.82510651400000E+0001   2.40477330477192E+0002
 1.82640651400000E+0001   2.24322498535602E+0002
 1.82770651400000E+0001   2.20516887949012E+0002
 1.82900651400000E+0001   1.94462551843931E+0002
 1.83030651400000E+0001   2.12471868924640E+0002
 1.83160651400000E+0001   2.27341978256291E+0002
 1.83290651400000E+0001   2.15306031003543E+0002
 1.83420651400000E+0001   2.11560876428831E+0002
 1.83550651400000E+0001   2.29379616889445E+0002
 1.83680651400000E+0001   2.21021412973993E+0002
 1.83810651400000E+0001   2.11831806729639E+0002
 1.83940651400000E+0001   2.08800276015299E+0002
 1.84070651400000E+0001   2.26035658243200E+0002
 1.84200651400000E+0001   2.40581941613392E+0002
 1.84330651400000E+0001   2.36439422235296E+0002
 1.84460651400000E+0001   2.35243186006834E+0002
 1.84590651400000E+0001   2.32598034797992E+0002
 1.84720651400000E+0001   2.20352938573140E+0002
 1.84850651400000E+0001   2.22552877290892E+0002
 1.84980651400000E+0001   2.28398097740369E+0002
 1.85110651400000E+0001   2.15785642952071E+0002
 1.85240651400000E+0001   2.22029794742441E+0002
 1.85370651400000E+0001   2.27200394688611E+0002
 1.85500651400000E+0001   2.23698431899278E+0002
 1.85630651400000E+0001   2.18809780029349E+0002
 1.85760651400000E+0001   2.08152493124303E+0002
 1.85890651400000E+0001   2.26540812282507E+0002
 1.86020651400000E+0001   2.35056666982008E+0002
 1.86150651400000E+0001   2.34925641485534E+0002
 1.86280651400000E+0001   2.39570519013657E+0002
 1.86410651400000E+0001   2.29236595533922E+0002
 1.86540651400000E+0001   2.32608605529742E+0002
 1.86670651400000E+0001   2.27917445409040E+0002
 1.86800651400000E+0001   2.10511681876920E+0002
 1.86930651400000E+0001   2.07438307521076E+0002
 1.87060651400000E+0001   2.33754853155922E+0002
 1.87190651400000E+0001   2.56945828055935E+0002
 1.87320651400000E+0001   2.45765205717041E+0002
 1.87450651400000E+0001   2.24015457701560E+0002
 1.87580651400000E+0001   2.15034760039359E+0002
 1.87710651400000E+0001   2.25495639607399E+0002
 1.87840651400000E+0001   2.34855588140930E+0002
 1.87970651400000E+0001   2.04702287402126E+0002
 1.88100651400000E+0001   2.27632149224455E+0002
 1.88230651400000E+0001   2.17273853319288E+0002
 1.88360651400000E+0001   2.24950527081350E+0002
 1.88490651400000E+0001   2.25794534649932E+0002
 1.88620651400000E+0001   2.33357512528873E+0002
 1.88750651400000E+0001   2.21302510982543E+0002
 1.88880651400000E+0001   2.21678983861230E+0002
 1.89010651400000E+0001   2.29296059027745E+0002
 1.89140651400000E+0001   2.19749030441415E+0002
 1.89270651400000E+0001   2.15280149325302E+0002
 1.89400651400000E+0001   2.45052412203619E+0002
 1.89530651400000E+0001   2.26122739333002E+0002
 1.89660651400000E+0001   2.44271359456830E+0002
 1.89790651400000E+0001   2.54398563194443E+0002
 1.89920651400000E+0001   2.25471408688425E+0002
 1.90050651400000E+0001   2.64786268428028E+0002
 1.90180651400000E+0001   2.31992234582357E+0002
 1.90310651400000E+0001   2.36154096010234E+0002
 1.90440651400000E+0001   2.16497313774750E+0002
 1.90570651400000E+0001   2.37343195925695E+0002
 1.90700651400000E+0001   2.31422471450725E+0002
 1.90830651400000E+0001   2.34145583692571E+0002
 1.90960651400000E+0001   2.13381731172715E+0002
 1.91090651400000E+0001   2.46097277593216E+0002
 1.91220651400000E+0001   2.13402038015707E+0002
 1.91350651400000E+0001   2.21690344964820E+0002
 1.91480651400000E+0001   2.12976871531862E+0002
 1.91610651400000E+0001   2.12163832017612E+0002
 1.91740651400000E+0001   2.23050006276124E+0002
 1.91870651400000E+0001   2.32950782989506E+0002
 1.92000651400000E+0001   2.57626732436186E+0002
 1.92130651400000E+0001   2.13117079087573E+0002
 1.92260651400000E+0001   2.38057247065071E+0002
 1.92390651400000E+0001   2.34226172494808E+0002
 1.92520651400000E+0001   2.37782477863420E+0002
 1.92650651400000E+0001   2.09008006649847E+0002
 1.92780651400000E+0001   2.14404425943530E+0002
 1.92910651400000E+0001   2.41549632994896E+0002
 1.93040651400000E+0001   1.91480685706171E+0002
 1.93170651400000E+0001   2.29886762962048E+0002
 1.93300651400000E+0001   2.22601820836560E+0002
 1.93430651400000E+0001   2.47275316088358E+0002
 1.93560651400000E+0001   2.21562049633090E+0002
 1.93690651400000E+0001   2.11009847251572E+0002
 1.93820651400000E+0001   2.24384289265614E+0002
 1.93950651400000E+0001   2.30346163089699E+0002
 1.94080651400000E+0001   2.26044380613864E+0002
 1.94210651400000E+0001   2.46225428091097E+0002
 1.94340651400000E+0001   2.28423038279323E+0002
 1.94470651400000E+0001   2.22205143536880E+0002
 1.94600651400000E+0001   2.07057066283210E+0002
 1.94730651400000E+0001   2.15395890147918E+0002
 1.94860651400000E+0001   2.08269474536159E+0002
 1.94990651400000E+0001   2.18621438436899E+0002
 1.95120651400000E+0001   2.22254864269546E+0002
 1.95250651400000E+0001   2.45580293990664E+0002
 1.95380651400000E+0001   2.28559676069543E+0002
 1.95510651400000E+0001   2.35492672006012E+0002
 1.95640651400000E+0001   2.17253645822711E+0002
 1.95770651400000E+0001   2.24430838111284E+0002
 1.95900651400000E+0001   2.20318283522169E+0002
 1.96030651400000E+0001   2.30580454431049E+0002
 1.96160651400000E+0001   2.24653155106176E+0002
 1.96290651400000E+0001   2.26549249368723E+0002
 1.96420651400000E+0001   2.26468484180490E+0002
 1.96550651400000E+0001   2.38030647851271E+0002
 1.96680651400000E+0001   2.29679812714224E+0002
 1.96810651400000E+0001   2.36065766259586E+0002
 1.96940651400000E+0001   2.40530339779599E+0002
 1.97070651400000E+0001   2.39393805373074E+0002
 1.97200651400000E+0001   2.25122838714629E+0002
 1.97330651400000E+0001   2.24953359275078E+0002
 1.97460651400000E+0001   2.33569817843927E+0002
 1.97590651400000E+0001   2.39025646327891E+0002
 1.97720651400000E+0001   2.41905154157103E+0002
 1.97850651400000E+0001   2.43693677861264E+0002
 1.97980651400000E+0001   2.39131646862899E+0002
 1.98110651400000E+0001   2.25741892363432E+0002
 1.98240651400000E+0001   2.27648491170294E+0002
 1.98370651400000E+0001   2.49467322362823E+0002
 1.98500651400000E+0001   2.72778130467206E+0002
 1.98630651400000E+0001   2.53789373638470E+0002
 1.98760651400000E+0001   2.35602060868605E+0002
 1.98890651400000E+0001   2.35393568390427E+0002
 1.99020651400000E+0001   2.26433741167610E+0002
 1.99150651400000E+0001   2.39319429630574E+0002
 1.99280651400000E+0001   2.52164084973291E+0002
 1.99410651400000E+0001   2.56097382742995E+0002
 1.99540651400000E+0001   2.38135309141439E+0002
 1.99670651400000E+0001   2.32003815236954E+0002
 1.99800651400000E+0001   2.36794865710741E+0002
 1.99930651400000E+0001   2.45549230085216E+0002
 2.00060651400000E+0001   2.45547011291829E+0002
 2.00190651400000E+0001   2.41330588588865E+0002
 2.00320651400000E+0001   2.21549682458857E+0002
 2.00450651400000E+0001   2.40199855436922E+0002
 2.00580651400000E+0001   2.59011807184829E+0002
 2.00710651400000E+0001   2.48679011647108E+0002
 2.00840651400000E+0001   2.31311865670460E+0002
 2.00970651400000E+0001   2.31401119794382E+0002
 2.01100651400000E+0001   2.30582392493066E+0002
 2.01230651400000E+0001   2.29197186959710E+0002
 2.01360651400000E+0001   2.27141753215047E+0002
 2.01490651400000E+0001   2.40219886694939E+0002
 2.01620651400000E+0001   2.40759464447481E+0002
 2.01750651400000E+0001   2.47557068809105E+0002
 2.01880651400000E+0001   2.48080979057624E+0002
 2.02010651400000E+0001   2.57710283814492E+0002
 2.02140651400000E+0001   2.35378374379541E+0002
 2.02270651400000E+0001   2.44783739823825E+0002
 2.02400651400000E+0001   2.38885357505046E+0002
 2.02530651400000E+0001   2.65064561164256E+0002
 2.02660651400000E+0001   2.54912866710049E+0002
 2.02790651400000E+0001   2.64807554359992E+0002
 2.02920651400000E+0001   2.41487681378491E+0002
 2.03050651400000E+0001   2.38095418363849E+0002
 2.03180651400000E+0001   2.66370396561207E+0002
 2.03310651400000E+0001   2.49245126236021E+0002
 2.03440651400000E+0001   2.53907245530552E+0002
 2.03570651400000E+0001   2.77307500633134E+0002
 2.03700651400000E+0001   2.79634357324693E+0002
 2.03830651400000E+0001   2.73951946538522E+0002
 2.03960651400000E+0001   2.49343816848789E+0002
 2.04090651400000E+0001   2.30364178801845E+0002
 2.04220651400000E+0001   2.64852276417594E+0002
 2.04350651400000E+0001   2.43239615857682E+0002
 2.04480651400000E+0001   2.26682592430017E+0002
 2.04610651400000E+0001   2.46754161073017E+0002
 2.04740651400000E+0001   2.35888340229861E+0002
 2.04870651400000E+0001   2.27023092375657E+0002
 2.05000651400000E+0001   2.34943713746360E+0002
 2.05130651400000E+0001   2.32053168665391E+0002
 2.05260651400000E+0001   2.37804678259349E+0002
 2.05390651400000E+0001   2.88070877956367E+0002
 2.05520651400000E+0001   2.66178265785621E+0002
 2.05650651400000E+0001   2.58400649832322E+0002
 2.05780651400000E+0001   2.53336251054748E+0002
 2.05910651400000E+0001   2.49308998360704E+0002
 2.06040651400000E+0001   2.45348629796993E+0002
 2.06170651400000E+0001   2.44098394701859E+0002
 2.06300651400000E+0001   2.45788690747906E+0002
 2.06430651400000E+0001   2.17728255435542E+0002
 2.06560651400000E+0001   2.35842361777505E+0002
 2.06690651400000E+0001   2.64049535090249E+0002
 2.06820651400000E+0001   2.44949275379888E+0002
 2.06950651400000E+0001   2.65474474115540E+0002
 2.07080651400000E+0001   2.61662231736706E+0002
 2.07210651400000E+0001   2.48465082039748E+0002
 2.07340651400000E+0001   2.64727045254748E+0002
 2.07470651400000E+0001   2.67393492391420E+0002
 2.07600651400000E+0001   2.56675878416052E+0002
 2.07730651400000E+0001   2.55570631030775E+0002
 2.07860651400000E+0001   2.68354046122999E+0002
 2.07990651400000E+0001   2.63593334164913E+0002
 2.08120651400000E+0001   2.49684296008631E+0002
 2.08250651400000E+0001   2.69084102546760E+0002
 2.08380651400000E+0001   2.65981864581364E+0002
 2.08510651400000E+0001   2.66350460735741E+0002
 2.08640651400000E+0001   2.73720705133408E+0002
 2.08770651400000E+0001   2.50624492244722E+0002
 2.08900651400000E+0001   2.46951892233913E+0002
 2.09030651400000E+0001   2.52057110182041E+0002
 2.09160651400000E+0001   2.44224420195503E+0002
 2.09290651400000E+0001   2.76591603220092E+0002
 2.09420651400000E+0001   2.69443280963381E+0002
 2.09550651400000E+0001   2.50838331155612E+0002
 2.09680651400000E+0001   2.53085994430011E+0002
 2.09810651400000E+0001   2.49745752794995E+0002
 2.09940651400000E+0001   2.43539000409996E+0002
 2.10070651400000E+0001   2.38972852102773E+0002
 2.10200651400000E+0001   2.44747955091742E+0002
 2.10330651400000E+0001   2.62892698925801E+0002
 2.10460651400000E+0001   2.43200244768645E+0002
 2.10590651400000E+0001   2.51400011110210E+0002
 2.10720651400000E+0001   2.76782277387996E+0002
 2.10850651400000E+0001   2.70263715836082E+0002
 2.10980651400000E+0001   2.55494699227462E+0002
 2.11110651400000E+0001   2.49001801463897E+0002
 2.11240651400000E+0001   2.58296976900685E+0002
 2.11370651400000E+0001   2.63963030441144E+0002
 2.11500651400000E+0001   2.68450414996075E+0002
 2.11630651400000E+0001   2.62375702897646E+0002
 2.11760651400000E+0001   2.66117848105617E+0002
 2.11890651400000E+0001   2.69663258339871E+0002
 2.12020651400000E+0001   2.46889643283922E+0002
 2.12150651400000E+0001   2.53623568256303E+0002
 2.12280651400000E+0001   2.64068237965043E+0002
 2.12410651400000E+0001   2.61137687764705E+0002
 2.12540651400000E+0001   2.62332919198998E+0002
 2.12670651400000E+0001   2.63260541869343E+0002
 2.12800651400000E+0001   2.60848423763527E+0002
 2.12930651400000E+0001   2.69376929453866E+0002
 2.13060651400000E+0001   2.75458994558081E+0002
 2.13190651400000E+0001   2.40112940790713E+0002
 2.13320651400000E+0001   2.49001801463897E+0002
 2.13450651400000E+0001   2.39613988503678E+0002
 2.13580651400000E+0001   2.32472838279987E+0002
 2.13710651400000E+0001   2.57264096054486E+0002
 2.13840651400000E+0001   2.66319875950111E+0002
 2.13970651400000E+0001   2.75318914512763E+0002
 2.14100651400000E+0001   2.74624242076728E+0002
 2.14230651400000E+0001   2.37359636947934E+0002
 2.14360651400000E+0001   2.63011106723258E+0002
 2.14490651400000E+0001   2.71171228346755E+0002
 2.14620651400000E+0001   2.63946468001535E+0002
 2.14750651400000E+0001   2.77273845412845E+0002
 2.14880651400000E+0001   2.62422463298930E+0002
 2.15010651400000E+0001   2.53288972432465E+0002
 2.15140651400000E+0001   2.51593464372111E+0002
 2.15270651400000E+0001   2.28236964831267E+0002
 2.15400651400000E+0001   2.65609139112128E+0002
 2.15530651400000E+0001   2.60190936321068E+0002
 2.15660651400000E+0001   2.64047271350987E+0002
 2.15790651400000E+0001   2.76439909656866E+0002
 2.15920651400000E+0001   2.67569463594317E+0002
 2.16050651400000E+0001   2.58957133597230E+0002
 2.16180651400000E+0001   2.52583826777787E+0002
 2.16310651400000E+0001   2.49225292011319E+0002
 2.16440651400000E+0001   2.45555321892292E+0002
 2.16570651400000E+0001   2.57768984163382E+0002
 2.16700651400000E+0001   2.64201258318406E+0002
 2.16830651400000E+0001   2.66899515179674E+0002
 2.16960651400000E+0001   2.75443088953439E+0002
 2.17090651400000E+0001   2.69911021660791E+0002
 2.17220651400000E+0001   2.81161847140572E+0002
 2.17350651400000E+0001   2.68452827197620E+0002
 2.17480651400000E+0001   2.77283289259785E+0002
 2.17610651400000E+0001   2.83063730895781E+0002
 2.17740651400000E+0001   2.53958440924821E+0002
 2.17870651400000E+0001   2.99511569328438E+0002
 2.18000651400000E+0001   2.53003923313563E+0002
 2.18130651400000E+0001   2.56964233998916E+0002
 2.18260651400000E+0001   2.48175687096421E+0002
 2.18390651400000E+0001   2.78095686277095E+0002
 2.18520651400000E+0001   2.71275807206386E+0002
 2.18650651400000E+0001   2.86214684791957E+0002
 2.18780651400000E+0001   2.44662468902887E+0002
 2.18910651400000E+0001   2.68999737920702E+0002
 2.19040651400000E+0001   2.69159860672263E+0002
 2.19170651400000E+0001   2.59890597312871E+0002
 2.19300651400000E+0001   2.55396994648546E+0002
 2.19430651400000E+0001   2.55001844872665E+0002
 2.19560651400000E+0001   2.54120455269575E+0002
 2.19690651400000E+0001   2.66202480766996E+0002
 2.19820651400000E+0001   2.87817805478189E+0002
 2.19950651400000E+0001   2.55233043822748E+0002
 2.20080651400000E+0001   2.79304053658279E+0002
 2.20210651400000E+0001   2.60879452037632E+0002
 2.20340651400000E+0001   2.69974135785544E+0002
 2.20470651400000E+0001   2.59198248016632E+0002
 2.20600651400000E+0001   2.64022540628989E+0002
 2.20730651400000E+0001   2.65209770697122E+0002
 2.20860651400000E+0001   2.71259826535961E+0002
 2.20990651400000E+0001   2.48287620841337E+0002
 2.21120651400000E+0001   2.64596894736924E+0002
 2.21250651400000E+0001   2.57707353593934E+0002
 2.21380651400000E+0001   2.53744263428695E+0002
 2.21510651400000E+0001   2.53269319706119E+0002
 2.21640651400000E+0001   2.52279227565191E+0002
 2.21770651400000E+0001   2.56990637376406E+0002
 2.21900651400000E+0001   2.45649193458985E+0002
 2.22030651400000E+0001   2.35151733456760E+0002
 2.22160651400000E+0001   2.62368211591072E+0002
 2.22290651400000E+0001   2.67925668380768E+0002
 2.22420651400000E+0001   2.68643695908590E+0002
 2.22550651400000E+0001   2.78840326799157E+0002
 2.22680651400000E+0001   2.63060302751555E+0002
 2.22810651400000E+0001   2.45034786244400E+0002
 2.22940651400000E+0001   2.44742454980816E+0002
 2.23070651400000E+0001   2.61726670322604E+0002
 2.23200651400000E+0001   2.72812825763817E+0002
 2.23330651400000E+0001   2.67471209540042E+0002
 2.23460651400000E+0001   2.65920860369743E+0002
 2.23590651400000E+0001   2.59393792476845E+0002
 2.23720651400000E+0001   2.56347975216607E+0002
 2.23850651400000E+0001   2.52908963044910E+0002
 2.23980651400000E+0001   2.49089765998992E+0002
 2.24110651400000E+0001   2.64421720057792E+0002
 2.24240651400000E+0001   2.64422267305093E+0002
 2.24370651400000E+0001   2.73057213933467E+0002
 2.24500651400000E+0001   2.67794488105210E+0002
 2.24630651400000E+0001   2.62789361083062E+0002
 2.24760651400000E+0001   2.79579563603415E+0002
 2.24890651400000E+0001   2.71307041303656E+0002
 2.25020651400000E+0001   2.70113233694695E+0002
 2.25150651400000E+0001   2.69635496241395E+0002
 2.25280651400000E+0001   2.70453759495416E+0002
 2.25410651400000E+0001   2.72303635929216E+0002
 2.25540651400000E+0001   2.51651783593586E+0002
 2.25670651400000E+0001   2.51869508720757E+0002
 2.25800651400000E+0001   2.72838175390216E+0002
 2.25930651400000E+0001   2.81349858284455E+0002
 2.26060651400000E+0001   2.81065884725638E+0002
 2.26190651400000E+0001   2.67373948370170E+0002
 2.26320651400000E+0001   2.61502222767157E+0002
 2.26450651400000E+0001   2.57580058459293E+0002
 2.26580651400000E+0001   2.62603697246620E+0002
 2.26710651400000E+0001   2.76666380387747E+0002
 2.26840651400000E+0001   2.78607665255645E+0002
 2.26970651400000E+0001   2.79580946204346E+0002
 2.27100651400000E+0001   2.71531345238596E+0002
 2.27230651400000E+0001   2.71746393544279E+0002
 2.27360651400000E+0001   2.65432150891155E+0002
 2.27490651400000E+0001   2.73696208642197E+0002
 2.27620651400000E+0001   2.91326429017962E+0002
 2.27750651400000E+0001   3.02413973254677E+0002
 2.27880651400000E+0001   2.84364090586518E+0002
 2.28010651400000E+0001   2.66204287939525E+0002
 2.28140651400000E+0001   2.82775489829055E+0002
 2.28270651400000E+0001   2.81135470116136E+0002
 2.28400651400000E+0001   2.69319459207500E+0002
 2.28530651400000E+0001   2.40331578809341E+0002
 2.28660651400000E+0001   2.56693585880281E+0002
 2.28790651400000E+0001   2.55603351795218E+0002
 2.28920651400000E+0001   2.76166668764845E+0002
 2.29050651400000E+0001   2.70706402658650E+0002
 2.29180651400000E+0001   2.64149001589415E+0002
 2.29310651400000E+0001   2.70763330629234E+0002
 2.29440651400000E+0001   3.00384627457170E+0002
 2.29570651400000E+0001   2.56410000736601E+0002
 2.29700651400000E+0001   2.64745875899524E+0002
 2.29830651400000E+0001   2.47074457236375E+0002
 2.29960651400000E+0001   2.58403475988545E+0002
 2.30090651400000E+0001   2.72069743740662E+0002
 2.30220651400000E+0001   2.62696159597902E+0002
 2.30350651400000E+0001   2.84266396387563E+0002
 2.30480651400000E+0001   2.56241555432082E+0002
 2.30610651400000E+0001   2.61762399702573E+0002
 2.30740651400000E+0001   2.80889591068570E+0002
 2.30870651400000E+0001   2.76965613271505E+0002
 2.31000651400000E+0001   2.74861224647819E+0002
 2.31130651400000E+0001   2.58029904235070E+0002
 2.31260651400000E+0001   2.58990309443976E+0002
 2.31390651400000E+0001   2.86400651457501E+0002
 2.31520651400000E+0001   2.70535660839837E+0002
 2.31650651400000E+0001   2.78630231662510E+0002
 2.31780651400000E+0001   2.70423754985465E+0002
 2.31910651400000E+0001   2.44656455769565E+0002
 2.32040651400000E+0001   2.54147442539841E+0002
 2.32170651400000E+0001   2.78893035482332E+0002
 2.32300651400000E+0001   2.73730218156063E+0002
 2.32430651400000E+0001   2.95478519068752E+0002
 2.32560651400000E+0001   2.83775809330058E+0002
 2.32690651400000E+0001   2.62658945648875E+0002
 2.32820651400000E+0001   2.72172311727292E+0002
 2.32950651400000E+0001   2.80017792017023E+0002
 2.33080651400000E+0001   2.68259738635504E+0002
 2.33210651400000E+0001   2.58445783695116E+0002
 2.33340651400000E+0001   2.71935669173231E+0002
 2.33470651400000E+0001   2.50409759332955E+0002
 2.33600651400000E+0001   2.67676898116338E+0002
 2.33730651400000E+0001   2.80201172480043E+0002
 2.33860651400000E+0001   2.66202125687084E+0002
 2.33990651400000E+0001   2.69802701840075E+0002
 2.34120651400000E+0001   2.79703623249352E+0002
 2.34250651400000E+0001   2.59954777317268E+0002
 2.34380651400000E+0001   2.55965839130343E+0002
 2.34510651400000E+0001   2.65885159265282E+0002
 2.34640651400000E+0001   2.87991303552473E+0002
 2.34770651400000E+0001   2.62582118001154E+0002
 2.34900651400000E+0001   2.54975516682580E+0002
 2.35030651400000E+0001   2.76619068649523E+0002
 2.35160651400000E+0001   3.08485845740997E+0002
 2.35290651400000E+0001   2.95174852836150E+0002
 2.35420651400000E+0001   2.71926406624440E+0002
 2.35550651400000E+0001   2.49478068389204E+0002
 2.35680651400000E+0001   2.59881878900182E+0002
 2.35810651400000E+0001   2.72566449614242E+0002
 2.35940651400000E+0001   2.59484176229700E+0002
 2.36070651400000E+0001   2.78338746089375E+0002
 2.36200651400000E+0001   2.74826634745162E+0002
 2.36330651400000E+0001   2.75234096464016E+0002
 2.36460651400000E+0001   2.69213340042276E+0002
 2.36590651400000E+0001   2.75869245071447E+0002
 2.36720651400000E+0001   2.94290985997167E+0002
 2.36850651400000E+0001   2.77653637652547E+0002
 2.36980651400000E+0001   2.55446545084463E+0002
 2.37110651400000E+0001   2.60754717285891E+0002
 2.37240651400000E+0001   2.69533858918836E+0002
 2.37370651400000E+0001   2.65825972073171E+0002
 2.37500651400000E+0001   2.59441482659681E+0002
 2.37630651400000E+0001   2.53988854477600E+0002
 2.37760651400000E+0001   2.62815873139290E+0002
 2.37890651400000E+0001   2.50885125083157E+0002
 2.38020651400000E+0001   2.52874537383442E+0002
 2.38150651400000E+0001   2.77064448152109E+0002
 2.38280651400000E+0001   2.69001946159792E+0002
 2.38410651400000E+0001   2.59705730960769E+0002
 2.38540651400000E+0001   2.48001794229102E+0002
 2.38670651400000E+0001   2.53921648400169E+0002
 2.38800651400000E+0001   2.80170887352288E+0002
 2.38930651400000E+0001   3.04793164230887E+0002
 2.39060651400000E+0001   2.91995351685522E+0002
 2.39190651400000E+0001   2.65039144441626E+0002
 2.39320651400000E+0001   2.66918821808002E+0002
 2.39450651400000E+0001   2.78107628242367E+0002
 2.39580651400000E+0001   2.51325507518691E+0002
 2.39710651400000E+0001   2.64032044887734E+0002
 2.39840651400000E+0001   2.58332215232903E+0002
 2.39970651400000E+0001   2.56914430608733E+0002
 2.40100651400000E+0001   2.70633933050171E+0002
 2.40230651400000E+0001   2.50365409464164E+0002
 2.40360651400000E+0001   2.76594954333815E+0002
 2.40490651400000E+0001   2.67989155498645E+0002
 2.40620651400000E+0001   2.71906074878305E+0002
 2.40750651400000E+0001   2.79564344611769E+0002
 2.40880651400000E+0001   2.95024267842819E+0002
 2.41010651400000E+0001   2.63771028580471E+0002
 2.41140651400000E+0001   2.90721721513894E+0002
 2.41270651400000E+0001   2.73943236925109E+0002
 2.41400651400000E+0001   2.54717706338782E+0002
 2.41530651400000E+0001   2.59160763698569E+0002
 2.41660651400000E+0001   2.54143020514798E+0002
 2.41790651400000E+0001   2.66142469327173E+0002
 2.41920651400000E+0001   2.81050970441501E+0002
 2.42050651400000E+0001   2.82374070653503E+0002
 2.42180651400000E+0001   2.65976593117228E+0002
 2.42310651400000E+0001   2.77291871181276E+0002
 2.42440651400000E+0001   2.75086482654568E+0002
 2.42570651400000E+0001   2.52754083142912E+0002
 2.42700651400000E+0001   2.72462721024021E+0002
 2.42830651400000E+0001   2.76423089587731E+0002
 2.42960651400000E+0001   2.80574174355895E+0002
 2.43090651400000E+0001   2.85233082076069E+0002
 2.43220651400000E+0001   2.76548836551197E+0002
 2.43350651400000E+0001   2.70936347808757E+0002
 2.43480651400000E+0001   2.71004512476228E+0002
 2.43610651400000E+0001   2.88002083620893E+0002
 2.43740651400000E+0001   2.87930348542846E+0002
 2.43870651400000E+0001   2.85638734919118E+0002
 2.44000651400000E+0001   2.71953855810310E+0002
 2.44130651400000E+0001   2.69032557446901E+0002
 2.44260651400000E+0001   2.73982945803591E+0002
 2.44390651400000E+0001   2.64139133984841E+0002
 2.44520651400000E+0001   2.79623825842224E+0002
 2.44650651400000E+0001   2.37478021267581E+0002
 2.44780651400000E+0001   2.51306340264220E+0002
 2.44910651400000E+0001   2.44393383240318E+0002
 2.45040651400000E+0001   2.56177098618865E+0002
 2.45170651400000E+0001   2.57001859342255E+0002
 2.45300651400000E+0001   2.71669601974125E+0002
 2.45430651400000E+0001   2.66654243354598E+0002
 2.45560651400000E+0001   2.85733806444072E+0002
 2.45690651400000E+0001   2.72923276861756E+0002
 2.45820651400000E+0001   2.99945387417141E+0002
 2.45950651400000E+0001   2.68448703126215E+0002
 2.46080651400000E+0001   2.63859146102312E+0002
 2.46210651400000E+0001   2.82643131649092E+0002
 2.46340651400000E+0001   2.80977590169978E+0002
 2.46470651400000E+0001   2.87449508369718E+0002
 2.46600651400000E+0001   2.81643844073310E+0002
 2.46730651400000E+0001   2.74348350568866E+0002
 2.46860651400000E+0001   2.66619952794289E+0002
 2.46990651400000E+0001   2.37427597922975E+0002
 2.47120651400000E+0001   2.68897794020354E+0002
 2.47250651400000E+0001   2.71553943171213E+0002
 2.47380651400000E+0001   2.52323913082224E+0002
 2.47510651400000E+0001   2.55979914819300E+0002
 2.47640651400000E+0001   2.53059314916902E+0002
 2.47770651400000E+0001   2.75760679434767E+0002
 2.47900651400000E+0001   2.68481466118702E+0002
 2.48030651400000E+0001   2.73335842395434E+0002
 2.48160651400000E+0001   2.61937509793031E+0002
 2.48290651400000E+0001   2.72215382178062E+0002
 2.48420651400000E+0001   2.80002025742535E+0002
 2.48550651400000E+0001   2.80002025742535E+0002
 2.48680651400000E+0001   2.70120082583319E+0002
 2.48810651400000E+0001   2.84468350723024E+0002
 2.48940651400000E+0001   2.75194187555178E+0002
 2.49070651400000E+0001   2.59598553482730E+0002
 2.49200651400000E+0001   2.71861119385747E+0002
 2.49330651400000E+0001   2.60897748515141E+0002
 2.49460651400000E+0001   2.58789295882502E+0002
 2.49590651400000E+0001   2.78968516633376E+0002
 2.49720651400000E+0001   2.92637887298306E+0002
 2.49850651400000E+0001   3.02267305523156E+0002
 2.49980651400000E+0001   2.85176055476246E+0002
 2.50110651400000E+0001   2.78446812308425E+0002
 2.50240651400000E+0001   2.79405008318040E+0002
 2.50370651400000E+0001   2.76180503461034E+0002
 2.50500651400000E+0001   2.75882980708881E+0002
 2.50630651400000E+0001   2.74021824177523E+0002
 2.50760651400000E+0001   2.86002197367553E+0002
 2.50890651400000E+0001   2.84259695593963E+0002
 2.51020651400000E+0001   2.75323573948451E+0002
 2.51150651400000E+0001   2.86585724035836E+0002
 2.51280651400000E+0001   2.81112353071345E+0002
 2.51410651400000E+0001   2.73208868072573E+0002
 2.51540651400000E+0001   2.77596851390070E+0002
 2.51670651400000E+0001   2.72863175440853E+0002
 2.51800651400000E+0001   2.68112340611168E+0002
 2.51930651400000E+0001   2.68628126659322E+0002
 2.52060651400000E+0001   2.81002032977329E+0002
 2.52190651400000E+0001   2.88039014408981E+0002
 2.52320651400000E+0001   3.04336559669669E+0002
 2.52450651400000E+0001   3.05208886762925E+0002
 2.52580651400000E+0001   2.85861744328516E+0002
 2.52710651400000E+0001   2.78514819942567E+0002
 2.52840651400000E+0001   2.88031665989227E+0002
 2.52970651400000E+0001   2.94664742202333E+0002
 2.53100651400000E+0001   2.93109609067030E+0002
 2.53230651400000E+0001   2.90116850372114E+0002
 2.53360651400000E+0001   2.93081838772497E+0002
 2.53490651400000E+0001   2.76710874410035E+0002
 2.53620651400000E+0001   2.58720141694844E+0002
 2.53750651400000E+0001   2.60176402762112E+0002
 2.53880651400000E+0001   2.67835237960268E+0002
 2.54010651400000E+0001   2.79049659148537E+0002
 2.54140651400000E+0001   3.01601511823139E+0002
 2.54270651400000E+0001   3.09734056708214E+0002
 2.54400651400000E+0001   2.88779849301891E+0002
 2.54530651400000E+0001   2.86515798401385E+0002
 2.54660651400000E+0001   2.82216501173704E+0002
 2.54790651400000E+0001   2.85847098752926E+0002
 2.54920651400000E+0001   2.78628477659066E+0002
 2.55050651400000E+0001   2.74045251881128E+0002
 2.55180651400000E+0001   3.02676690161627E+0002
 2.55310651400000E+0001   2.95194413597620E+0002
 2.55440651400000E+0001   2.66961413601985E+0002
 2.55570651400000E+0001   2.91002105325277E+0002
 2.55700651400000E+0001   2.90264433214510E+0002
 2.55830651400000E+0001   2.83758729079308E+0002
 2.55960651400000E+0001   2.77301667583687E+0002
 2.56090651400000E+0001   3.05256613285655E+0002
 2.56220651400000E+0001   2.97252591181908E+0002
 2.56350651400000E+0001   2.88268392031102E+0002
 2.56480651400000E+0001   2.78367470621826E+0002
 2.56610651400000E+0001   2.71089994254031E+0002
 2.56740651400000E+0001   3.07435108505647E+0002
 2.56870651400000E+0001   2.94260525110684E+0002
 2.57000651400000E+0001   2.73549246600791E+0002
 2.57130651400000E+0001   2.95655158517870E+0002
 2.57260651400000E+0001   2.71156565419519E+0002
 2.57390651400000E+0001   3.09769594601697E+0002
 2.57520651400000E+0001   2.90319706729199E+0002
 2.57650651400000E+0001   3.03641062016365E+0002
 2.57780651400000E+0001   3.03037902762485E+0002
 2.57910651400000E+0001   2.71507601941327E+0002
 2.58040651400000E+0001   2.60557289120686E+0002
 2.58170651400000E+0001   2.67439361142323E+0002
 2.58300651400000E+0001   2.86491758451507E+0002
 2.58430651400000E+0001   3.01720721857764E+0002
 2.58560651400000E+0001   2.88527619525358E+0002
 2.58690651400000E+0001   3.03107498891129E+0002
 2.58820651400000E+0001   3.08541529015830E+0002
 2.58950651400000E+0001   2.83629685848887E+0002
 2.59080651400000E+0001   3.00762035657467E+0002
 2.59210651400000E+0001   2.86900492992507E+0002
 2.59340651400000E+0001   2.93298927160979E+0002
 2.59470651400000E+0001   3.10036726631828E+0002
 2.59600651400000E+0001   3.17128964679029E+0002
 2.59730651400000E+0001   2.90277852576004E+0002
 2.59860651400000E+0001   2.94473682730659E+0002
 2.59990651400000E+0001   3.09731664830875E+0002
 2.60120651400000E+0001   3.15359303477315E+0002
 2.60250651400000E+0001   2.98159701123847E+0002
 2.60380651400000E+0001   2.85343625050366E+0002
 2.60510651400000E+0001   2.83757981827502E+0002
 2.60640651400000E+0001   2.95192343982448E+0002
 2.60770651400000E+0001   2.92335099102236E+0002
 2.60900651400000E+0001   3.10331325488717E+0002
 2.61030651400000E+0001   3.09408755763329E+0002
 2.61160651400000E+0001   2.91171727240946E+0002
 2.61290651400000E+0001   2.92661346011052E+0002
 2.61420651400000E+0001   3.00806825720528E+0002
 2.61550651400000E+0001   2.90825761549144E+0002
 2.61680651400000E+0001   2.83002402099165E+0002
 2.61810651400000E+0001   3.00387909212381E+0002
 2.61940651400000E+0001   3.15176027464086E+0002
 2.62070651400000E+0001   3.10360604774582E+0002
 2.62200651400000E+0001   2.97225713289491E+0002
 2.62330651400000E+0001   2.71024867254273E+0002
 2.62460651400000E+0001   2.77427873272879E+0002
 2.62590651400000E+0001   2.78059145782936E+0002
 2.62720651400000E+0001   2.97601881905568E+0002
 2.62850651400000E+0001   3.10074484298226E+0002
 2.62980651400000E+0001   2.99895585608422E+0002
 2.63110651400000E+0001   2.79277524301989E+0002
 2.63240651400000E+0001   2.68192213039573E+0002
 2.63370651400000E+0001   2.80175456283466E+0002
 2.63500651400000E+0001   2.82670930515967E+0002
 2.63630651400000E+0001   2.75966640835931E+0002
 2.63760651400000E+0001   2.87696152249619E+0002
 2.63890651400000E+0001   3.00997873265180E+0002
 2.64020651400000E+0001   3.06881548103098E+0002
 2.64150651400000E+0001   3.00051726614947E+0002
 2.64280651400000E+0001   2.81384802804817E+0002
 2.64410651400000E+0001   2.68587315037872E+0002
 2.64540651400000E+0001   2.67726027442019E+0002
 2.64670651400000E+0001   2.86084296357310E+0002
 2.64800651400000E+0001   2.77579875388405E+0002
 2.64930651400000E+0001   2.66580089286273E+0002
 2.65060651400000E+0001   2.86507334071005E+0002
 2.65190651400000E+0001   2.92760440933034E+0002
 2.65320651400000E+0001   2.97617198165045E+0002
 2.65450651400000E+0001   2.87504709038527E+0002
 2.65580651400000E+0001   2.93244020592725E+0002
 2.65710651400000E+0001   2.85594903787475E+0002
 2.65840651400000E+0001   3.14209293387004E+0002
 2.65970651400000E+0001   3.01200407587087E+0002
 2.66100651400000E+0001   2.86947972501769E+0002
 2.66230651400000E+0001   2.79105822582198E+0002
 2.66360651400000E+0001   2.67900086307228E+0002
 2.66490651400000E+0001   2.84612821181869E+0002
 2.66620651400000E+0001   2.74028392116012E+0002
 2.66750651400000E+0001   2.78722444422774E+0002
 2.66880651400000E+0001   2.76384057326350E+0002
 2.67010651400000E+0001   2.70962992275249E+0002
 2.67140651400000E+0001   2.71499542172105E+0002
 2.67270651400000E+0001   2.79602903117150E+0002
 2.67400651400000E+0001   2.72461965095437E+0002
 2.67530651400000E+0001   2.75322483464344E+0002
 2.67660651400000E+0001   2.85256236439933E+0002
 2.67790651400000E+0001   3.01597899933913E+0002
 2.67920651400000E+0001   2.79056186333301E+0002
 2.68050651400000E+0001   2.46414437974372E+0002
 2.68180651400000E+0001   2.73900597520642E+0002
 2.68310651400000E+0001   2.82381330071292E+0002
 2.68440651400000E+0001   2.58426233532012E+0002
 2.68570651400000E+0001   2.84356919418443E+0002
 2.68700651400000E+0001   2.58709415381113E+0002
 2.68830651400000E+0001   2.74948619602214E+0002
 2.68960651400000E+0001   2.57230075399300E+0002
 2.69090651400000E+0001   2.40049556778096E+0002
 2.69220651400000E+0001   2.84364767649394E+0002
 2.69350651400000E+0001   2.76217218498519E+0002
 2.69480651400000E+0001   2.56571546910858E+0002
 2.69610651400000E+0001   2.64553580794837E+0002
 2.69740651400000E+0001   2.72488158472068E+0002
 2.69870651400000E+0001   2.63831234127488E+0002
 2.70000651400000E+0001   2.82812738597182E+0002
 2.70130651400000E+0001   2.76331276224398E+0002
 2.70260651400000E+0001   2.46388582237829E+0002
 2.70390651400000E+0001   2.78980344187487E+0002
 2.70520651400000E+0001   2.67099412131430E+0002
 2.70650651400000E+0001   2.52272400127825E+0002
 2.70780651400000E+0001   2.52001823168281E+0002
 2.70910651400000E+0001   2.62585347582279E+0002
 2.71040651400000E+0001   2.47766326923445E+0002
 2.71170651400000E+0001   2.84694122808560E+0002
 2.71300651400000E+0001   2.93528829496523E+0002
 2.71430651400000E+0001   2.57066101838911E+0002
 2.71560651400000E+0001   2.28454137825982E+0002
 2.71690651400000E+0001   2.46759198464434E+0002
 2.71820651400000E+0001   2.40075924836995E+0002
 2.71950651400000E+0001   2.89314065538850E+0002
 2.72080651400000E+0001   2.62837357450933E+0002
 2.72210651400000E+0001   2.18311117046984E+0002
 2.72340651400000E+0001   2.87059135051966E+0002
 2.72470651400000E+0001   2.55322524190655E+0002
 2.72600651400000E+0001   2.52000369591229E+0002
 2.72730651400000E+0001   2.65349560487373E+0002
 2.72860651400000E+0001   2.56616202160463E+0002
 2.72990651400000E+0001   2.53198485819985E+0002
 2.73120651400000E+0001   2.74424621951563E+0002
 2.73250651400000E+0001   2.53362290317402E+0002
 2.73380651400000E+0001   2.30529649033840E+0002
 2.73510651400000E+0001   2.26001635063617E+0002
 2.73640651400000E+0001   2.49368701868642E+0002
 2.73770651400000E+0001   2.74110668199943E+0002
 2.73900651400000E+0001   2.43304717701797E+0002
 2.74030651400000E+0001   2.27072710222377E+0002
 2.74160651400000E+0001   2.34569283580619E+0002
 2.74290651400000E+0001   2.59827445973528E+0002
 2.74420651400000E+0001   2.36377341625055E+0002
 2.74550651400000E+0001   2.39791467256302E+0002
 2.74680651400000E+0001   2.38561449549161E+0002
 2.74810651400000E+0001   2.40645645346117E+0002
 2.74940651400000E+0001   2.51201046901941E+0002
 2.75070651400000E+0001   2.53712714767306E+0002
 2.75200651400000E+0001   2.53001830403076E+0002
 2.75330651400000E+0001   2.43006072563951E+0002
 2.75460651400000E+0001   2.35772075104203E+0002
 2.75590651400000E+0001   2.31372272113505E+0002
 2.75720651400000E+0001   2.23646750517907E+0002
 2.75850651400000E+0001   2.35213528381237E+0002
 2.75980651400000E+0001   2.52903692506825E+0002
 2.76110651400000E+0001   2.54610400766598E+0002
 2.76240651400000E+0001   2.41450568218657E+0002
 2.76370651400000E+0001   2.29183786909127E+0002
 2.76500651400000E+0001   2.40995607627552E+0002
 2.76630651400000E+0001   2.57117572729654E+0002
 2.76760651400000E+0001   2.56908739632184E+0002
 2.76890651400000E+0001   2.49956969836200E+0002
 2.77020651400000E+0001   2.32122365081952E+0002
 2.77150651400000E+0001   2.39861600121606E+0002
 2.77280651400000E+0001   2.52057049298062E+0002
 2.77410651400000E+0001   2.34876307253605E+0002
 2.77540651400000E+0001   2.40402481914817E+0002
 2.77670651400000E+0001   2.45525597309766E+0002
 2.77800651400000E+0001   2.36310308631185E+0002
 2.77930651400000E+0001   2.49937778160745E+0002
 2.78060651400000E+0001   2.51012509760873E+0002
 2.78190651400000E+0001   2.37317899660456E+0002
 2.78320651400000E+0001   2.44829454687748E+0002
 2.78450651400000E+0001   2.36135462862722E+0002
 2.78580651400000E+0001   2.33768786552145E+0002
 2.78710651400000E+0001   2.33766184612591E+0002
 2.78840651400000E+0001   2.31566782972044E+0002
 2.78970651400000E+0001   2.32776141087639E+0002
 2.79100651400000E+0001   2.11394320439178E+0002
 2.79230651400000E+0001   2.30471137244118E+0002
 2.79360651400000E+0001   2.45465182801889E+0002
 2.79490651400000E+0001   2.41537543023416E+0002
 2.79620651400000E+0001   2.39056847711373E+0002
 2.79750651400000E+0001   2.22415647507624E+0002
 2.79880651400000E+0001   2.25433708515385E+0002
 2.80010651400000E+0001   2.46791797189906E+0002
 2.80140651400000E+0001   2.38774479476750E+0002
 2.80270651400000E+0001   2.44221463612842E+0002
 2.80400651400000E+0001   2.48533457056200E+0002
 2.80530651400000E+0001   2.43077222168211E+0002
 2.80660651400000E+0001   2.73759556664426E+0002
 2.80790651400000E+0001   2.31801454749805E+0002
 2.80920651400000E+0001   2.20321536460284E+0002
 2.81050651400000E+0001   2.52872756389104E+0002
 2.81180651400000E+0001   2.43010371029803E+0002
 2.81310651400000E+0001   2.22695191981142E+0002
 2.81440651400000E+0001   2.35051097852407E+0002
 2.81570651400000E+0001   2.31041302831410E+0002
 2.81700651400000E+0001   2.34091015131732E+0002
 2.81830651400000E+0001   2.18798162231422E+0002
 2.81960651400000E+0001   2.36696799716156E+0002
 2.82090651400000E+0001   2.27436499073852E+0002
 2.82220651400000E+0001   2.33570447837402E+0002
 2.82350651400000E+0001   2.57179627354506E+0002
 2.82480651400000E+0001   2.57817340127970E+0002
 2.82610651400000E+0001   2.44623249655444E+0002
 2.82740651400000E+0001   2.51878194637122E+0002
 2.82870651400000E+0001   2.33952469311319E+0002
 2.83000651400000E+0001   2.32333440581760E+0002
 2.83130651400000E+0001   2.15854595501058E+0002
 2.83260651400000E+0001   2.10923613145476E+0002
 2.83390651400000E+0001   2.07211889216652E+0002
 2.83520651400000E+0001   2.28993597986085E+0002
 2.83650651400000E+0001   2.08217414282168E+0002
 2.83780651400000E+0001   2.11920747792478E+0002
 2.83910651400000E+0001   2.08121951196793E+0002
 2.84040651400000E+0001   2.48320687981716E+0002
 2.84170651400000E+0001   2.34800761383653E+0002
 2.84300651400000E+0001   2.16138836038842E+0002
 2.84430651400000E+0001   2.22443437636519E+0002
 2.84560651400000E+0001   2.32204815115117E+0002
 2.84690651400000E+0001   2.13852383165033E+0002
 2.84820651400000E+0001   2.46214633308393E+0002
 2.84950651400000E+0001   2.59796534635912E+0002
 2.85080651400000E+0001   2.23139763199493E+0002
 2.85210651400000E+0001   2.29319369943245E+0002
 2.85340651400000E+0001   2.37026461680975E+0002
 2.85470651400000E+0001   2.32046337094842E+0002
 2.85600651400000E+0001   2.41932775334757E+0002
 2.85730651400000E+0001   2.24890166738501E+0002
 2.85860651400000E+0001   2.16896479021713E+0002
 2.85990651400000E+0001   2.19245998234544E+0002
 2.86120651400000E+0001   2.07182491081223E+0002
 2.86250651400000E+0001   2.11122984125993E+0002
 2.86380651400000E+0001   2.23159267786809E+0002
 2.86510651400000E+0001   2.05943973953115E+0002
 2.86640651400000E+0001   2.16755181987374E+0002
 2.86770651400000E+0001   2.31772644239142E+0002
 2.86900651400000E+0001   2.16459119610562E+0002
 2.87030651400000E+0001   2.08537943049338E+0002
 2.87160651400000E+0001   2.45538902652834E+0002
 2.87290651400000E+0001   2.20102602628653E+0002
 2.87420651400000E+0001   2.22250813078213E+0002
 2.87550651400000E+0001   2.18237961673099E+0002
 2.87680651400000E+0001   2.23914619349123E+0002
 2.87810651400000E+0001   2.22952286047772E+0002
 2.87940651400000E+0001   2.27948438155413E+0002
 2.88070651400000E+0001   2.37220255388492E+0002
 2.88200651400000E+0001   2.55419504846247E+0002
 2.88330651400000E+0001   2.40599708694999E+0002
 2.88460651400000E+0001   2.39453178956648E+0002
 2.88590651400000E+0001   2.50065095689530E+0002
 2.88720651400000E+0001   2.40549636909911E+0002
 2.88850651400000E+0001   2.27666201745390E+0002
 2.88980651400000E+0001   2.29830785168457E+0002
 2.89110651400000E+0001   2.24260669761190E+0002
 2.89240651400000E+0001   2.22069346377841E+0002
 2.89370651400000E+0001   2.21023094481047E+0002
 2.89500651400000E+0001   2.19174594278361E+0002
 2.89630651400000E+0001   2.11934802091829E+0002
 2.89760651400000E+0001   2.14469993782926E+0002
 2.89890651400000E+0001   2.12675039793133E+0002
 2.90020651400000E+0001   2.05022164087593E+0002
 2.90150651400000E+0001   2.23301100665850E+0002
 2.90280651400000E+0001   2.30296564518018E+0002
 2.90410651400000E+0001   2.24317535020656E+0002
 2.90540651400000E+0001   2.24291328991557E+0002
 2.90670651400000E+0001   2.22724841497883E+0002
 2.90800651400000E+0001   2.18898276984069E+0002
 2.90930651400000E+0001   2.21286683745622E+0002
 2.91060651400000E+0001   2.27943243259056E+0002
 2.91190651400000E+0001   2.19901072139056E+0002
 2.91320651400000E+0001   2.19958625548999E+0002
 2.91450651400000E+0001   2.09663319729086E+0002
 2.91580651400000E+0001   2.04539345930411E+0002
 2.91710651400000E+0001   2.18987232735361E+0002
 2.91840651400000E+0001   2.25145442212656E+0002
 2.91970651400000E+0001   1.96035317701411E+0002
 2.92100651400000E+0001   2.02517755265104E+0002
 2.92230651400000E+0001   2.29657421540358E+0002
 2.92360651400000E+0001   2.22401797800301E+0002
 2.92490651400000E+0001   2.18229721393279E+0002
 2.92620651400000E+0001   2.19171579074640E+0002
 2.92750651400000E+0001   2.15886820106775E+0002
 2.92880651400000E+0001   2.12012941775171E+0002
 2.93010651400000E+0001   2.01130295568054E+0002
 2.93140651400000E+0001   2.09878790360235E+0002
 2.93270651400000E+0001   2.07577465562437E+0002
 2.93400651400000E+0001   2.17510551706664E+0002
 2.93530651400000E+0001   2.16708355651960E+0002
 2.93660651400000E+0001   2.22612505245063E+0002
 2.93790651400000E+0001   2.27449839157419E+0002
 2.93920651400000E+0001   2.01442413505754E+0002
 2.94050651400000E+0001   2.09744619381975E+0002
 2.94180651400000E+0001   2.22117731946209E+0002
 2.94310651400000E+0001   2.29819355614042E+0002
 2.94440651400000E+0001   2.41838414136610E+0002
 2.94570651400000E+0001   2.33188723310701E+0002
 2.94700651400000E+0001   2.17416129982758E+0002
 2.94830651400000E+0001   2.14137994952838E+0002
 2.94960651400000E+0001   2.11205607094146E+0002
 2.95090651400000E+0001   1.86721533556343E+0002
 2.95220651400000E+0001   2.00214559282606E+0002
 2.95350651400000E+0001   2.04610770263442E+0002
 2.95480651400000E+0001   2.29868916508920E+0002
 2.95610651400000E+0001   2.36543780948755E+0002
 2.95740651400000E+0001   2.06667018670729E+0002
 2.95870651400000E+0001   2.01716557966091E+0002
 2.96000651400000E+0001   1.99307639587097E+0002
 2.96130651400000E+0001   2.45370221178661E+0002
 2.96260651400000E+0001   2.28674831837338E+0002
 2.96390651400000E+0001   2.17053530901529E+0002
 2.96520651400000E+0001   2.19971970762232E+0002
 2.96650651400000E+0001   2.16011660076879E+0002
 2.96780651400000E+0001   2.21926969519419E+0002
 2.96910651400000E+0001   2.25912216951470E+0002
 2.97040651400000E+0001   2.04711407580025E+0002
 2.97170651400000E+0001   2.08790588493250E+0002
 2.97300651400000E+0001   2.02366160096013E+0002
 2.97430651400000E+0001   2.11381384741433E+0002
 2.97560651400000E+0001   2.06433070351959E+0002
 2.97690651400000E+0001   2.12428625372604E+0002
 2.97820651400000E+0001   2.05705785631091E+0002
 2.97950651400000E+0001   1.69074015433328E+0002
 2.98080651400000E+0001   2.34286378433722E+0002
 2.98210651400000E+0001   2.10502567379173E+0002
 2.98340651400000E+0001   2.12949021654830E+0002
 2.98470651400000E+0001   1.97689548222679E+0002
 2.98600651400000E+0001   1.78029186321899E+0002
 2.98730651400000E+0001   1.96807365450538E+0002
 2.98860651400000E+0001   2.05145359370846E+0002
 2.98990651400000E+0001   1.89624171536677E+0002
 2.99120651400000E+0001   2.18359379579234E+0002
 2.99250651400000E+0001   2.23604527802164E+0002
 2.99380651400000E+0001   2.18266889399528E+0002
 2.99510651400000E+0001   2.00638253062713E+0002
 2.99640651400000E+0001   2.07540775103019E+0002
 2.99770651400000E+0001   2.08723400406649E+0002
 2.99900651400000E+0001   2.04254203414902E+0002
 3.00030651400000E+0001   2.15573736903790E+0002
 3.00160651400000E+0001   2.14164550880869E+0002
 3.00290651400000E+0001   2.09842388767849E+0002
 3.00420651400000E+0001   2.21035281012699E+0002
 3.00550651400000E+0001   2.14106062682749E+0002
 3.00680651400000E+0001   2.05552389782364E+0002
 3.00810651400000E+0001   2.08760841446702E+0002
 3.00940651400000E+0001   2.16361480703408E+0002
 3.01070651400000E+0001   2.22962059478135E+0002
 3.01200651400000E+0001   2.04846541271957E+0002
 3.01330651400000E+0001   2.00403893436309E+0002
 3.01460651400000E+0001   2.14086818214054E+0002
 3.01590651400000E+0001   2.20001591654849E+0002
 3.01720651400000E+0001   2.07181013807624E+0002
 3.01850651400000E+0001   2.12814977826462E+0002
 3.01980651400000E+0001   2.22001606124438E+0002
 3.02110651400000E+0001   2.12709471317891E+0002
 3.02240651400000E+0001   2.00863900383843E+0002
 3.02370651400000E+0001   2.11585559434113E+0002
 3.02500651400000E+0001   2.24103639646848E+0002
 3.02630651400000E+0001   2.20131745379360E+0002
 3.02760651400000E+0001   2.13876830891377E+0002
 3.02890651400000E+0001   2.01576176532373E+0002
 3.03020651400000E+0001   2.18080380265875E+0002
 3.03150651400000E+0001   2.28930271553931E+0002
 3.03280651400000E+0001   2.26303233778181E+0002
 3.03410651400000E+0001   2.21632006285322E+0002
 3.03540651400000E+0001   1.99286004602735E+0002
 3.03670651400000E+0001   2.07850364620357E+0002
 3.03800651400000E+0001   2.15418998699727E+0002
 3.03930651400000E+0001   2.06326888676741E+0002
 3.04060651400000E+0001   2.06273957821028E+0002
 3.04190651400000E+0001   1.91764297752230E+0002
 3.04320651400000E+0001   1.87775019645515E+0002
 3.04450651400000E+0001   2.00371509753150E+0002
 3.04580651400000E+0001   1.91216936323391E+0002
 3.04710651400000E+0001   2.00323779298850E+0002
 3.04840651400000E+0001   2.08064061369642E+0002
 3.04970651400000E+0001   1.95538763994394E+0002
 3.05100651400000E+0001   1.98238616943287E+0002
 3.05230651400000E+0001   1.95686712603512E+0002
 3.05360651400000E+0001   1.94006802915980E+0002
 3.05490651400000E+0001   1.88324180862948E+0002
 3.05620651400000E+0001   1.94633668674169E+0002
 3.05750651400000E+0001   2.15148250395772E+0002
 3.05880651400000E+0001   2.33122902412176E+0002
 3.06010651400000E+0001   2.30435641072126E+0002
 3.06140651400000E+0001   2.21354857079774E+0002
 3.06270651400000E+0001   1.94421831818794E+0002
 3.06400651400000E+0001   1.76761082727271E+0002
 3.06530651400000E+0001   1.85085162709857E+0002
 3.06660651400000E+0001   2.01667079764166E+0002
 3.06790651400000E+0001   1.93554354511126E+0002
 3.06920651400000E+0001   1.96700796445165E+0002
 3.07050651400000E+0001   2.12168299259926E+0002
 3.07180651400000E+0001   2.03451249229505E+0002
 3.07310651400000E+0001   1.97553017686750E+0002
 3.07440651400000E+0001   1.99827497908760E+0002
 3.07570651400000E+0001   1.99329507636811E+0002
 3.07700651400000E+0001   2.02542642818338E+0002
 3.07830651400000E+0001   2.08982673781413E+0002
 3.07960651400000E+0001   1.99418621399611E+0002
 3.08090651400000E+0001   2.13509072510589E+0002
 3.08220651400000E+0001   2.04374970507219E+0002
 3.08350651400000E+0001   2.15179120124464E+0002
 3.08480651400000E+0001   2.14356044944551E+0002
 3.08610651400000E+0001   1.90692726217373E+0002
 3.08740651400000E+0001   2.07657760804668E+0002
 3.08870651400000E+0001   1.93202465492806E+0002
 3.09000651400000E+0001   2.23356948015124E+0002
 3.09130651400000E+0001   1.95181041051338E+0002
 3.09260651400000E+0001   1.98371575215159E+0002
 3.09390651400000E+0001   1.81327315422969E+0002
 3.09520651400000E+0001   1.94350136104903E+0002
 3.09650651400000E+0001   2.17017311523826E+0002
 3.09780651400000E+0001   2.19987544537840E+0002
 3.09910651400000E+0001   1.76643561836824E+0002
 3.10040651400000E+0001   1.87707209420568E+0002
 3.10170651400000E+0001   1.95725996788273E+0002
 3.10300651400000E+0001   1.87400437636867E+0002
 3.10430651400000E+0001   2.11590837127809E+0002
 3.10560651400000E+0001   2.07386535215754E+0002
 3.10690651400000E+0001   1.88483113494753E+0002
 3.10820651400000E+0001   1.85169344683580E+0002
 3.10950651400000E+0001   1.94968317631223E+0002
 3.11080651400000E+0001   2.02245147030245E+0002
 3.11210651400000E+0001   1.96798673697214E+0002
 3.11340651400000E+0001   2.06515799692439E+0002
 3.11470651400000E+0001   1.95873537533346E+0002
 3.11600651400000E+0001   2.18836083814826E+0002
 3.11730651400000E+0001   1.95915111243384E+0002
 3.11860651400000E+0001   2.01039839012839E+0002
 3.11990651400000E+0001   1.90602123612550E+0002
 3.12120651400000E+0001   1.96168439236604E+0002
 3.12250651400000E+0001   1.87513125885895E+0002
 3.12380651400000E+0001   1.85798216158816E+0002
 3.12510651400000E+0001   2.01740598230166E+0002
 3.12640651400000E+0001   2.04447395299622E+0002
 3.12770651400000E+0001   1.94795886615942E+0002
 3.12900651400000E+0001   1.89729737041649E+0002
 3.13030651400000E+0001   2.04694714677622E+0002
 3.13160651400000E+0001   1.94516388976699E+0002
 3.13290651400000E+0001   1.65722261305373E+0002
 3.13420651400000E+0001   1.66329376483784E+0002
 3.13550651400000E+0001   1.83446425577722E+0002
 3.13680651400000E+0001   1.88973912606800E+0002
 3.13810651400000E+0001   1.82812369542977E+0002
 3.13940651400000E+0001   1.93556328904009E+0002
 3.14070651400000E+0001   2.00001446958953E+0002
 3.14200651400000E+0001   2.10528185267963E+0002
 3.14330651400000E+0001   2.09521502211209E+0002
 3.14460651400000E+0001   1.98982489845356E+0002
 3.14590651400000E+0001   1.93745059059556E+0002
 3.14720651400000E+0001   1.93619657084234E+0002
 3.14850651400000E+0001   2.14685156499409E+0002
 3.14980651400000E+0001   2.01670703964374E+0002
 3.15110651400000E+0001   1.79881722791538E+0002
 3.15240651400000E+0001   1.89730489212933E+0002
 3.15370651400000E+0001   1.92745901429567E+0002
 3.15500651400000E+0001   1.76267185822955E+0002
 3.15630651400000E+0001   1.75234034887335E+0002
 3.15760651400000E+0001   1.85773896857993E+0002
 3.15890651400000E+0001   1.98523816008921E+0002
 3.16020651400000E+0001   1.98176630489586E+0002
 3.16150651400000E+0001   1.90001374611006E+0002
 3.16280651400000E+0001   1.94465983990234E+0002
 3.16410651400000E+0001   1.96066124012716E+0002
 3.16540651400000E+0001   1.94918613080883E+0002
 3.16670651400000E+0001   2.08266763594712E+0002
 3.16800651400000E+0001   2.07676852784115E+0002
 3.16930651400000E+0001   1.95148301448996E+0002
 3.17060651400000E+0001   2.20543986703478E+0002
 3.17190651400000E+0001   2.59174741002067E+0002
 3.17320651400000E+0001   2.65605709770365E+0002
 3.17450651400000E+0001   2.34736606525644E+0002
 3.17580651400000E+0001   2.03401646638596E+0002
 3.17710651400000E+0001   1.94490817370249E+0002
 3.17840651400000E+0001   1.98505198693741E+0002
 3.17970651400000E+0001   2.15112262722582E+0002
 3.18100651400000E+0001   2.32495461744035E+0002
 3.18230651400000E+0001   2.35823731040761E+0002
 3.18360651400000E+0001   1.99854196653841E+0002
 3.18490651400000E+0001   2.02456147482393E+0002
 3.18620651400000E+0001   1.88072398025896E+0002
 3.18750651400000E+0001   2.14718882529125E+0002
 3.18880651400000E+0001   2.02370605730437E+0002
 3.19010651400000E+0001   1.95767555591557E+0002
 3.19140651400000E+0001   1.86933322677226E+0002
 3.19270651400000E+0001   1.91311644161102E+0002
 3.19400651400000E+0001   1.74957165872021E+0002
 3.19530651400000E+0001   1.77525703304841E+0002
 3.19660651400000E+0001   1.89659863396045E+0002
 3.19790651400000E+0001   1.76232554905242E+0002
 3.19920651400000E+0001   1.79879044896116E+0002
 3.20050651400000E+0001   1.87675409281095E+0002
 3.20180651400000E+0001   1.80008976527070E+0002
 3.20310651400000E+0001   1.89366724967270E+0002
 3.20440651400000E+0001   2.09821060432170E+0002
 3.20570651400000E+0001   1.95191298450477E+0002
 3.20700651400000E+0001   1.74105631400503E+0002
 3.20830651400000E+0001   1.84241534284906E+0002
 3.20960651400000E+0001   1.81279713892079E+0002
 3.21090651400000E+0001   1.87283669021228E+0002
 3.21220651400000E+0001   1.76367919970350E+0002
 3.21350651400000E+0001   1.78552093208438E+0002
 3.21480651400000E+0001   1.74796495366906E+0002
 3.21610651400000E+0001   1.73001251619495E+0002
 3.21740651400000E+0001   1.73579137832978E+0002
 3.21870651400000E+0001   1.79856022104083E+0002
 3.22000651400000E+0001   1.77374037937267E+0002
 3.22130651400000E+0001   1.68529314363054E+0002
 3.22260651400000E+0001   1.78087077389240E+0002
 3.22390651400000E+0001   1.80133221079132E+0002
 3.22520651400000E+0001   1.83793749710876E+0002
 3.22650651400000E+0001   1.75172209800782E+0002
 3.22780651400000E+0001   1.87972250339662E+0002
 3.22910651400000E+0001   1.79061551297621E+0002
 3.23040651400000E+0001   2.02543846113512E+0002
 3.23170651400000E+0001   1.85484023834850E+0002
 3.23300651400000E+0001   1.70552194154636E+0002
 3.23430651400000E+0001   1.65234423956982E+0002
 3.23560651400000E+0001   1.81039777403038E+0002
 3.23690651400000E+0001   1.82001316732648E+0002
 3.23820651400000E+0001   1.79230469002575E+0002
 3.23950651400000E+0001   1.73519090131322E+0002
 3.24080651400000E+0001   1.84750466009265E+0002
 3.24210651400000E+0001   1.57397485562300E+0002
 3.24340651400000E+0001   1.79635824660499E+0002
 3.24470651400000E+0001   1.66394555594370E+0002
 3.24600651400000E+0001   1.80419568095944E+0002
 3.24730651400000E+0001   1.65062908655412E+0002
 3.24860651400000E+0001   1.77198484900309E+0002
 3.24990651400000E+0001   1.64148081023894E+0002
 3.25120651400000E+0001   1.79963859143061E+0002
 3.25250651400000E+0001   1.80743131692297E+0002
 3.25380651400000E+0001   1.79196667479440E+0002
 3.25510651400000E+0001   1.57543863404991E+0002
 3.25640651400000E+0001   1.75545237565309E+0002
 3.25770651400000E+0001   1.69603084700389E+0002
 3.25900651400000E+0001   1.76710842690014E+0002
 3.26030651400000E+0001   1.77736124320212E+0002
 3.26160651400000E+0001   1.71785271015771E+0002
 3.26290651400000E+0001   1.70736459041658E+0002
 3.26420651400000E+0001   1.64473410855786E+0002
 3.26550651400000E+0001   1.69155161424883E+0002
 3.26680651400000E+0001   1.78350598989212E+0002
 3.26810651400000E+0001   1.90739272012951E+0002
 3.26940651400000E+0001   1.81973991297969E+0002
 3.27070651400000E+0001   1.78704227577256E+0002
 3.27200651400000E+0001   1.68016479812474E+0002
 3.27330651400000E+0001   1.78398881426991E+0002
 3.27460651400000E+0001   1.83771386497908E+0002
 3.27590651400000E+0001   1.73732300290267E+0002
 3.27720651400000E+0001   1.70879711962340E+0002
 3.27850651400000E+0001   1.64606268383011E+0002
 3.27980651400000E+0001   1.65458153723628E+0002
 3.28110651400000E+0001   1.85700921427699E+0002
 3.28240651400000E+0001   1.75254340402950E+0002
 3.28370651400000E+0001   1.74984882115460E+0002
 3.28500651400000E+0001   1.76939233605513E+0002
 3.28630651400000E+0001   1.66105961543169E+0002
 3.28760651400000E+0001   1.67373593802826E+0002
 3.28890651400000E+0001   1.73147784040075E+0002
 3.29020651400000E+0001   1.77108152603787E+0002
 3.29150651400000E+0001   1.83652553841539E+0002
 3.29280651400000E+0001   1.69246376826597E+0002
 3.29410651400000E+0001   1.57958761313042E+0002
 3.29540651400000E+0001   1.75716541311688E+0002
 3.29670651400000E+0001   1.86047060587942E+0002
 3.29800651400000E+0001   1.86403031633448E+0002
 3.29930651400000E+0001   1.80226988624124E+0002
 3.30060651400000E+0001   1.61158417839668E+0002
 3.30190651400000E+0001   1.42876277010230E+0002
 3.30320651400000E+0001   1.49965950847411E+0002
 3.30450651400000E+0001   1.62901084780789E+0002
 3.30580651400000E+0001   1.60748176466714E+0002
 3.30710651400000E+0001   1.71205593567896E+0002
 3.30840651400000E+0001   1.60303472051748E+0002
 3.30970651400000E+0001   1.54828924782601E+0002
 3.31100651400000E+0001   1.70633157023105E+0002
 3.31230651400000E+0001   1.65703249519914E+0002
 3.31360651400000E+0001   1.64269642000755E+0002
 3.31490651400000E+0001   1.72279590026692E+0002
 3.31620651400000E+0001   1.62045415979153E+0002
 3.31750651400000E+0001   1.60141689175017E+0002
 3.31880651400000E+0001   1.71778528752687E+0002
 3.32010651400000E+0001   1.76507915444819E+0002
 3.32140651400000E+0001   1.68381101605693E+0002
 3.32270651400000E+0001   1.62299177220689E+0002
 3.32400651400000E+0001   1.74118769006980E+0002
 3.32530651400000E+0001   1.72368405905710E+0002
 3.32660651400000E+0001   1.74528346720834E+0002
 3.32790651400000E+0001   1.51283547969225E+0002
 3.32920651400000E+0001   1.53357185424953E+0002
 3.33050651400000E+0001   1.65588324538806E+0002
 3.33180651400000E+0001   1.62865417360676E+0002
 3.33310651400000E+0001   1.81409914877996E+0002
 3.33440651400000E+0001   1.70549730558510E+0002
 3.33570651400000E+0001   1.79363441455297E+0002
 3.33700651400000E+0001   1.49509541152807E+0002
 3.33830651400000E+0001   1.53118108091302E+0002
 3.33960651400000E+0001   1.61545328428413E+0002
 3.34090651400000E+0001   1.73485909382385E+0002
 3.34220651400000E+0001   1.59169589223514E+0002
 3.34350651400000E+0001   1.66641471450346E+0002
 3.34480651400000E+0001   1.64111183665934E+0002
 3.34610651400000E+0001   1.65201357872587E+0002
 3.34740651400000E+0001   1.67722543985589E+0002
 3.34870651400000E+0001   1.77248318672835E+0002
 3.35000651400000E+0001   1.99414292673026E+0002
 3.35130651400000E+0001   1.51940677998548E+0002
 3.35260651400000E+0001   1.52162744170958E+0002
 3.35390651400000E+0001   1.74569539889601E+0002
 3.35520651400000E+0001   1.87694596054867E+0002
 3.35650651400000E+0001   1.77606822812505E+0002
 3.35780651400000E+0001   1.58805918355804E+0002
 3.35910651400000E+0001   1.41013124757756E+0002
 3.36040651400000E+0001   1.53884134485149E+0002
 3.36170651400000E+0001   1.34379240067915E+0002
 3.36300651400000E+0001   1.67021042224822E+0002
 3.36430651400000E+0001   1.49737208626515E+0002
 3.36560651400000E+0001   1.77541530672093E+0002
 3.36690651400000E+0001   1.31929628575510E+0002
 3.36820651400000E+0001   1.63467107990491E+0002
 3.36950651400000E+0001   1.67844407258573E+0002
 3.37080651400000E+0001   1.78029783967510E+0002
 3.37210651400000E+0001   1.57358744142194E+0002
 3.37340651400000E+0001   1.73730136447296E+0002
 3.37470651400000E+0001   1.73355445026323E+0002
 3.37600651400000E+0001   1.65153002571632E+0002
 3.37730651400000E+0001   1.51069497834581E+0002
 3.37860651400000E+0001   1.64340632700930E+0002
 3.37990651400000E+0001   1.38363606937697E+0002
 3.38120651400000E+0001   1.63798552198791E+0002
 3.38250651400000E+0001   1.60131803483328E+0002
 3.38380651400000E+0001   1.51500846227320E+0002
 3.38510651400000E+0001   1.44382731114815E+0002
 3.38640651400000E+0001   1.65196828364968E+0002
 3.38770651400000E+0001   1.35775604926821E+0002
 3.38900651400000E+0001   1.46051546597889E+0002
 3.39030651400000E+0001   1.59627810816655E+0002
 3.39160651400000E+0001   1.70281488244847E+0002
 3.39290651400000E+0001   1.44773296467560E+0002
 3.39420651400000E+0001   1.38665605853211E+0002
 3.39550651400000E+0001   1.65306388677335E+0002
 3.39680651400000E+0001   1.52895301142170E+0002
 3.39810651400000E+0001   1.65096458297908E+0002
 3.39940651400000E+0001   1.60135949739995E+0002
 3.40070651400000E+0001   1.52634413434699E+0002
 3.40200651400000E+0001   1.66816675584365E+0002
 3.40330651400000E+0001   1.54759173805007E+0002
 3.40460651400000E+0001   1.44347443964995E+0002
 3.40590651400000E+0001   1.51081631660610E+0002
 3.40720651400000E+0001   1.56902446070722E+0002
 3.40850651400000E+0001   1.55505703902996E+0002
 3.40980651400000E+0001   1.65666063549157E+0002
 3.41110651400000E+0001   1.50652156015838E+0002
 3.41240651400000E+0001   1.43130358136602E+0002
 3.41370651400000E+0001   1.50337868442327E+0002
 3.41500651400000E+0001   1.53723952676729E+0002
 3.41630651400000E+0001   1.44842475155255E+0002
 3.41760651400000E+0001   1.38664353591605E+0002
 3.41890651400000E+0001   1.51436332873106E+0002
 3.42020651400000E+0001   1.51377933632850E+0002
 3.42150651400000E+0001   1.47198705455427E+0002
 3.42280651400000E+0001   1.60267380243902E+0002
 3.42410651400000E+0001   1.61428042596749E+0002
 3.42540651400000E+0001   1.52021259844912E+0002
 3.42670651400000E+0001   1.46605745827693E+0002
 3.42800651400000E+0001   1.55354502732195E+0002
 3.42930651400000E+0001   1.55975110370786E+0002
 3.43060651400000E+0001   1.33716168859637E+0002
 3.43190651400000E+0001   1.29009397330654E+0002
 3.43320651400000E+0001   1.43581375796182E+0002
 3.43450651400000E+0001   1.51319991493683E+0002
 3.43580651400000E+0001   1.46247977527539E+0002
 3.43710651400000E+0001   1.54898442220246E+0002
 3.43840651400000E+0001   1.52335189270783E+0002
 3.43970651400000E+0001   1.46507376331796E+0002
 3.44100651400000E+0001   1.65698255414748E+0002
 3.44230651400000E+0001   1.61635395205316E+0002
 3.44360651400000E+0001   1.50681174412449E+0002
 3.44490651400000E+0001   1.34422581498823E+0002
 3.44620651400000E+0001   1.44377510433826E+0002
 3.44750651400000E+0001   1.46522093538027E+0002
 3.44880651400000E+0001   1.35008759168433E+0002
 3.45010651400000E+0001   1.50145074627257E+0002
 3.45140651400000E+0001   1.53519265521360E+0002
 3.45270651400000E+0001   1.49428173058217E+0002
 3.45400651400000E+0001   1.41917169043731E+0002
 3.45530651400000E+0001   1.32133307117717E+0002
 3.45660651400000E+0001   1.54905426359048E+0002
 3.45790651400000E+0001   1.63610190413678E+0002
 3.45920651400000E+0001   1.43212371847257E+0002
 3.46050651400000E+0001   1.59320261015277E+0002
 3.46180651400000E+0001   1.57218186286207E+0002
 3.46310651400000E+0001   1.55929789801961E+0002
 3.46440651400000E+0001   1.48198290985319E+0002
 3.46570651400000E+0001   1.49937603693553E+0002
 3.46700651400000E+0001   1.55242844494112E+0002
 3.46830651400000E+0001   1.58823990398757E+0002
 3.46960651400000E+0001   1.47370831308726E+0002
 3.47090651400000E+0001   1.46215713305811E+0002
 3.47220651400000E+0001   1.58174772297423E+0002
 3.47350651400000E+0001   1.50572629929753E+0002
 3.47480651400000E+0001   1.36476858642377E+0002
 3.47610651400000E+0001   1.57484762383631E+0002
 3.47740651400000E+0001   1.73097822942370E+0002
 3.47870651400000E+0001   1.29411393304204E+0002
 3.48000651400000E+0001   1.44313998247595E+0002
 3.48130651400000E+0001   1.49025930980932E+0002
 3.48260651400000E+0001   1.62008227605144E+0002
 3.48390651400000E+0001   1.45273648864749E+0002
 3.48520651400000E+0001   1.32196888506485E+0002
 3.48650651400000E+0001   1.61341908317865E+0002
 3.48780651400000E+0001   1.38738525991293E+0002
 3.48910651400000E+0001   1.25036238158213E+0002
 3.49040651400000E+0001   1.28996548843565E+0002
 3.49170651400000E+0001   1.53725834030725E+0002
 3.49300651400000E+0001   1.45189385736008E+0002
 3.49430651400000E+0001   1.23643665743035E+0002
 3.49560651400000E+0001   1.50810736301096E+0002
 3.49690651400000E+0001   1.23529745862043E+0002
 3.49820651400000E+0001   1.37026963184023E+0002
 3.49950651400000E+0001   1.49151577679566E+0002
 3.50080651400000E+0001   1.42646686451562E+0002
 3.50210651400000E+0001   1.39272873084587E+0002
 3.50340651400000E+0001   1.64186156066703E+0002
 3.50470651400000E+0001   1.52768335181044E+0002
 3.50600651400000E+0001   1.26371187280336E+0002
 3.50730651400000E+0001   1.31698133645966E+0002
 3.50860651400000E+0001   1.39019627206979E+0002
 3.50990651400000E+0001   1.40001012871267E+0002
 3.51120651400000E+0001   1.25721368255936E+0002
 3.51250651400000E+0001   1.36281913898190E+0002
 3.51380651400000E+0001   1.50483090338460E+0002
 3.51510651400000E+0001   1.61103445057774E+0002
 3.51640651400000E+0001   1.30988430489522E+0002
 3.51770651400000E+0001   1.43551384147522E+0002
 3.51900651400000E+0001   1.44318146793525E+0002
 3.52030651400000E+0001   1.47624475203343E+0002
 3.52160651400000E+0001   1.36069886135030E+0002
 3.52290651400000E+0001   1.36505414494196E+0002
 3.52420651400000E+0001   1.48372592590537E+0002
 3.52550651400000E+0001   1.35190099251771E+0002
 3.52680651400000E+0001   1.25395943445460E+0002
 3.52810651400000E+0001   1.38222554609462E+0002
 3.52940651400000E+0001   1.34184692878151E+0002
 3.53070651400000E+0001   1.07189601851943E+0002
 3.53200651400000E+0001   1.18122167162558E+0002
 3.53330651400000E+0001   1.21286701060963E+0002
 3.53460651400000E+0001   1.40492105489701E+0002
 3.53590651400000E+0001   1.33756514965613E+0002
 3.53720651400000E+0001   1.49026308603884E+0002
 3.53850651400000E+0001   1.39625980690656E+0002
 3.53980651400000E+0001   1.34706770003308E+0002
 3.54110651400000E+0001   1.29598169958014E+0002
 3.54240651400000E+0001   1.33235176197264E+0002
 3.54370651400000E+0001   1.29935283149504E+0002
 3.54500651400000E+0001   1.28822756424473E+0002
 3.54630651400000E+0001   1.34678265283700E+0002
 3.54760651400000E+0001   1.41621643332859E+0002
 3.54890651400000E+0001   1.43792452895197E+0002
 3.55020651400000E+0001   1.30614076541656E+0002
 3.55150651400000E+0001   1.32711929896629E+0002
 3.55280651400000E+0001   1.44568251269476E+0002
 3.55410651400000E+0001   1.36263737335960E+0002
 3.55540651400000E+0001   1.34539549472046E+0002
 3.55670651400000E+0001   1.40523046491837E+0002
 3.55800651400000E+0001   1.39966496014751E+0002
 3.55930651400000E+0001   1.44783660868238E+0002
 3.56060651400000E+0001   1.36039457945075E+0002
 3.56190651400000E+0001   1.27342874115696E+0002
 3.56320651400000E+0001   1.31456298187930E+0002
 3.56450651400000E+0001   1.32632125176376E+0002
 3.56580651400000E+0001   1.30266156474732E+0002
 3.56710651400000E+0001   1.22787599919953E+0002
 3.56840651400000E+0001   1.26159854499694E+0002
 3.56970651400000E+0001   1.24903501105591E+0002
 3.57100651400000E+0001   1.27096272954084E+0002
 3.57230651400000E+0001   1.25342818151196E+0002
 3.57360651400000E+0001   1.42456076356993E+0002
 3.57490651400000E+0001   1.43585653169777E+0002
 3.57620651400000E+0001   1.42720689481055E+0002
 3.57750651400000E+0001   1.35312455283835E+0002
 3.57880651400000E+0001   1.17241861639242E+0002
 3.58010651400000E+0001   1.23372519927756E+0002
 3.58140651400000E+0001   1.19870968148253E+0002
 3.58270651400000E+0001   1.15295190407060E+0002
 3.58400651400000E+0001   1.22258592095684E+0002
 3.58530651400000E+0001   1.33059490478969E+0002
 3.58660651400000E+0001   1.24763904408468E+0002
 3.58790651400000E+0001   1.36727508250710E+0002
 3.58920651400000E+0001   1.30553132864442E+0002
 3.59050651400000E+0001   1.26054171831728E+0002
 3.59180651400000E+0001   1.34201361943352E+0002
 3.59310651400000E+0001   1.26495662470657E+0002
 3.59440651400000E+0001   1.26128939431600E+0002
 3.59570651400000E+0001   1.44829811478093E+0002
 3.59700651400000E+0001   1.39074551005651E+0002
 3.59830651400000E+0001   1.34299467580270E+0002
 3.59960651400000E+0001   1.30797717106869E+0002
 3.60090651400000E+0001   1.31242993042210E+0002
 3.60220651400000E+0001   1.37128949575714E+0002
 3.60350651400000E+0001   1.32271807747162E+0002
 3.60480651400000E+0001   1.32369322780122E+0002
 3.60610651400000E+0001   1.21810048735913E+0002
 3.60740651400000E+0001   1.30114547964231E+0002
 3.60870651400000E+0001   1.44170430683317E+0002
 3.61000651400000E+0001   1.10061203144816E+0002
 3.61130651400000E+0001   1.30178495458744E+0002
 3.61260651400000E+0001   1.08264864238059E+0002
 3.61390651400000E+0001   1.13347345325546E+0002
 3.61520651400000E+0001   1.35446697544224E+0002
 3.61650651400000E+0001   1.24327376060643E+0002
 3.61780651400000E+0001   1.32816439815593E+0002
 3.61910651400000E+0001   1.26395597601433E+0002
 3.62040651400000E+0001   1.49903132866417E+0002
 3.62170651400000E+0001   1.35051967796349E+0002
 3.62300651400000E+0001   1.14280429276495E+0002
 3.62430651400000E+0001   1.14977602407060E+0002
 3.62560651400000E+0001   1.27570045107062E+0002
 3.62690651400000E+0001   1.14603661715619E+0002
 3.62820651400000E+0001   1.22524115996297E+0002
 3.62950651400000E+0001   1.04258544579995E+0002
 3.63080651400000E+0001   1.27108001632999E+0002
 3.63210651400000E+0001   1.42760239447325E+0002
 3.63340651400000E+0001   1.22224114209181E+0002
 3.63470651400000E+0001   1.14616126838256E+0002
 3.63600651400000E+0001   1.15775908357907E+0002
 3.63730651400000E+0001   1.37063880079021E+0002
 3.63860651400000E+0001   1.26117627144592E+0002
 3.63990651400000E+0001   1.05129373805443E+0002
 3.64120651400000E+0001   1.25741417714190E+0002
 3.64250651400000E+0001   1.14917546649637E+0002
 3.64380651400000E+0001   1.26905732481093E+0002
 3.64510651400000E+0001   1.35727893493390E+0002
 3.64640651400000E+0001   1.26494117585599E+0002
 3.64770651400000E+0001   1.08833084048461E+0002
 3.64900651400000E+0001   1.19980185936070E+0002
 3.65030651400000E+0001   1.38013460850579E+0002
 3.65160651400000E+0001   1.44306709348593E+0002
 3.65290651400000E+0001   1.22208271217953E+0002
 3.65420651400000E+0001   1.10510192272293E+0002
 3.65550651400000E+0001   1.26725385256230E+0002
 3.65680651400000E+0001   1.24986254789427E+0002
 3.65810651400000E+0001   1.14095241239226E+0002
 3.65940651400000E+0001   1.13835921379746E+0002
 3.66070651400000E+0001   1.10108780602796E+0002
 3.66200651400000E+0001   1.13512376491012E+0002
 3.66330651400000E+0001   1.04457256173936E+0002
 3.66460651400000E+0001   1.16397815546419E+0002
 3.66590651400000E+0001   1.16431250918752E+0002
 3.66720651400000E+0001   1.13299388329370E+0002
 3.66850651400000E+0001   1.18476442222783E+0002
 3.66980651400000E+0001   1.25407087209275E+0002
 3.67110651400000E+0001   1.23664119911692E+0002
 3.67240651400000E+0001   1.13685331721653E+0002
 3.67370651400000E+0001   1.06601934405259E+0002
 3.67500651400000E+0001   1.15027333354030E+0002
 3.67630651400000E+0001   1.17941699131206E+0002
 3.67760651400000E+0001   1.08161212818511E+0002
 3.67890651400000E+0001   1.05801011040729E+0002
 3.68020651400000E+0001   1.17353128675444E+0002
 3.68150651400000E+0001   1.25541127332984E+0002
 3.68280651400000E+0001   1.18576601127336E+0002
 3.68410651400000E+0001   1.18245523847872E+0002
 3.68540651400000E+0001   1.20938030902325E+0002
 3.68670651400000E+0001   1.12494665015910E+0002
 3.68800651400000E+0001   1.12888544294681E+0002
 3.68930651400000E+0001   1.14193536736216E+0002
 3.69060651400000E+0001   1.16533865817729E+0002
 3.69190651400000E+0001   1.21313686487734E+0002
 3.69320651400000E+0001   1.14294923637980E+0002
 3.69450651400000E+0001   1.10559731017251E+0002
 3.69580651400000E+0001   1.20779719604920E+0002
 3.69710651400000E+0001   1.21942479123085E+0002
 3.69840651400000E+0001   1.10170653869141E+0002
 3.69970651400000E+0001   1.19803684279573E+0002
 3.70100651400000E+0001   1.22566861712690E+0002
 3.70230651400000E+0001   1.21185089531709E+0002
 3.70360651400000E+0001   1.14629165613501E+0002
 3.70490651400000E+0001   1.21558380842064E+0002
 3.70620651400000E+0001   1.23399969471736E+0002
 3.70750651400000E+0001   1.07808457802850E+0002
 3.70880651400000E+0001   1.17342283511739E+0002
 3.71010651400000E+0001   1.21080433388408E+0002
 3.71140651400000E+0001   1.28827622077332E+0002
 3.71270651400000E+0001   1.12094906919310E+0002
 3.71400651400000E+0001   1.12337236709814E+0002
 3.71530651400000E+0001   1.19129413771507E+0002
 3.71660651400000E+0001   1.26628706328549E+0002
 3.71790651400000E+0001   1.40574864608656E+0002
 3.71920651400000E+0001   1.39448364878984E+0002
 3.72050651400000E+0001   1.24213288084568E+0002
 3.72180651400000E+0001   1.25907845129873E+0002
 3.72310651400000E+0001   1.17887613674435E+0002
 3.72440651400000E+0001   1.12724418610437E+0002
 3.72570651400000E+0001   1.09014877685303E+0002
 3.72700651400000E+0001   1.14929859248071E+0002
 3.72830651400000E+0001   1.21170999102161E+0002
 3.72960651400000E+0001   1.12481595580132E+0002
 3.73090651400000E+0001   1.11142908057597E+0002
 3.73220651400000E+0001   1.15774896101723E+0002
 3.73350651400000E+0001   1.10864061722407E+0002
 3.73480651400000E+0001   1.22401123470231E+0002
 3.73610651400000E+0001   1.24136414747454E+0002
 3.73740651400000E+0001   1.18114437126471E+0002
 3.73870651400000E+0001   1.19208197594220E+0002
 3.74000651400000E+0001   1.21469641574938E+0002
 3.74130651400000E+0001   1.25581720888705E+0002
 3.74260651400000E+0001   1.20779106274505E+0002
 3.74390651400000E+0001   1.17552798046312E+0002
 3.74520651400000E+0001   1.10568060202334E+0002
 3.74650651400000E+0001   1.02868211893006E+0002
 3.74780651400000E+0001   9.99664608097252E+0001
 3.74910651400000E+0001   9.93415823070588E+0001
 3.75040651400000E+0001   1.13145142351975E+0002
 3.75170651400000E+0001   1.22910542116769E+0002
 3.75300651400000E+0001   1.03108988690000E+0002
 3.75430651400000E+0001   1.08908824977583E+0002
 3.75560651400000E+0001   1.16798907566654E+0002
 3.75690651400000E+0001   1.17965696248874E+0002
 3.75820651400000E+0001   1.13226180285687E+0002
 3.75950651400000E+0001   1.24304736781073E+0002
 3.76080651400000E+0001   1.25935718318969E+0002
 3.76210651400000E+0001   1.22301316081112E+0002
 3.76340651400000E+0001   1.07361142134727E+0002
 3.76470651400000E+0001   1.15956522456490E+0002
 3.76600651400000E+0001   1.28637843195002E+0002
 3.76730651400000E+0001   1.28230463522743E+0002
 3.76860651400000E+0001   1.24499632428047E+0002
 3.76990651400000E+0001   9.80386477379477E+0001
 3.77120651400000E+0001   1.01700119038882E+0002
 3.77250651400000E+0001   9.45449639356681E+0001
 3.77380651400000E+0001   1.14727911640663E+0002
 3.77510651400000E+0001   1.03311650135970E+0002
 3.77640651400000E+0001   1.13869881814169E+0002
 3.77770651400000E+0001   1.10553504476184E+0002
 3.77900651400000E+0001   9.46727407939341E+0001
 3.78030651400000E+0001   1.16941547899642E+0002
 3.78160651400000E+0001   1.08477447759572E+0002
 3.78290651400000E+0001   1.01701980297011E+0002
 3.78420651400000E+0001   1.01000730714271E+0002
 3.78550651400000E+0001   1.10704284134180E+0002
 3.78680651400000E+0001   1.08845240120642E+0002
 3.78810651400000E+0001   1.07000774123040E+0002
 3.78940651400000E+0001   1.12734229359403E+0002
 3.79070651400000E+0001   1.11466997948008E+0002
 3.79200651400000E+0001   1.06516537243368E+0002
 3.79330651400000E+0001   1.09122379391113E+0002
 3.79460651400000E+0001   1.05584630829607E+0002
 3.79590651400000E+0001   1.09671809535952E+0002
 3.79720651400000E+0001   1.14315200214493E+0002
 3.79850651400000E+0001   1.13706279506448E+0002
 3.79980651400000E+0001   1.04077761381301E+0002
 3.80110651400000E+0001   1.03392838662867E+0002
 3.80240651400000E+0001   1.09705952683486E+0002
 3.80370651400000E+0001   1.01671340472909E+0002
 3.80500651400000E+0001   1.05161600533862E+0002
 3.80630651400000E+0001   1.13764167349829E+0002
 3.80760651400000E+0001   1.18468055543826E+0002
 3.80890651400000E+0001   1.10777676472495E+0002
 3.81020651400000E+0001   1.01884664378521E+0002
 3.81150651400000E+0001   1.12475917946564E+0002
 3.81280651400000E+0001   1.03173693555324E+0002
 3.81410651400000E+0001   1.00728748881752E+0002
 3.81540651400000E+0001   1.17145533536133E+0002
 3.81670651400000E+0001   1.10329212870015E+0002
 3.81800651400000E+0001   1.15446762176478E+0002
 3.81930651400000E+0001   1.19280686503574E+0002
 3.82060651400000E+0001   1.04130199372609E+0002
 3.82190651400000E+0001   9.86581605582464E+0001
 3.82320651400000E+0001   9.55420956029599E+0001
 3.82450651400000E+0001   9.76927903663246E+0001
 3.82580651400000E+0001   1.08459799457530E+0002
 3.82710651400000E+0001   1.16714292738574E+0002
 3.82840651400000E+0001   1.09973569258972E+0002
 3.82970651400000E+0001   9.93195339718480E+0001
 3.83100651400000E+0001   9.83908721861890E+0001
 3.83230651400000E+0001   1.08892692456123E+0002
 3.83360651400000E+0001   1.11208050137398E+0002
 3.83490651400000E+0001   1.05739485838515E+0002
 3.83620651400000E+0001   1.02687398139050E+0002
 3.83750651400000E+0001   1.02340878306269E+0002
 3.83880651400000E+0001   1.22453577643883E+0002
 3.84010651400000E+0001   1.20164354429425E+0002
 3.84140651400000E+0001   1.01193217943421E+0002
 3.84270651400000E+0001   1.17254091116106E+0002
 3.84400651400000E+0001   1.02700340398636E+0002
 3.84530651400000E+0001   1.05520280493491E+0002
 3.84660651400000E+0001   1.03163501225109E+0002
 3.84790651400000E+0001   1.10083859863173E+0002
 3.84920651400000E+0001   9.14668604522107E+0001
 3.85050651400000E+0001   1.07251156089166E+0002
 3.85180651400000E+0001   1.08481715102353E+0002
 3.85310651400000E+0001   1.10692451162599E+0002
 3.85440651400000E+0001   1.10573814002039E+0002
 3.85570651400000E+0001   1.01157851586435E+0002
 3.85700651400000E+0001   9.90047414938389E+0001
 3.85830651400000E+0001   1.02618962378014E+0002
 3.85960651400000E+0001   1.01362683332382E+0002
 3.86090651400000E+0001   1.03513928829427E+0002
 3.86220651400000E+0001   1.06806497494852E+0002
 3.86350651400000E+0001   1.09610090095767E+0002
 3.86480651400000E+0001   1.01436636321360E+0002
 3.86610651400000E+0001   9.68207161923511E+0001
 3.86740651400000E+0001   8.91218391159264E+0001
 3.86870651400000E+0001   9.11134523847776E+0001
 3.87000651400000E+0001   1.00710278699683E+0002
 3.87130651400000E+0001   1.07823823561356E+0002
 3.87260651400000E+0001   1.14533212049172E+0002
 3.87390651400000E+0001   9.84304275090232E+0001
 3.87520651400000E+0001   1.03815638450688E+0002
 3.87650651400000E+0001   1.00431045530931E+0002
 3.87780651400000E+0001   9.07543915601100E+0001
 3.87910651400000E+0001   1.08384293850480E+0002
 3.88040651400000E+0001   1.19890646772770E+0002
 3.88170651400000E+0001   1.14539922908584E+0002
 3.88300651400000E+0001   7.70780503266947E+0001
 3.88430651400000E+0001   1.11730768823520E+0002
 3.88560651400000E+0001   1.18877446988810E+0002
 3.88690651400000E+0001   1.03441475718347E+0002
 3.88820651400000E+0001   1.23214221316823E+0002
 3.88950651400000E+0001   9.82798496208748E+0001
 3.89080651400000E+0001   9.04016877115773E+0001
 3.89210651400000E+0001   1.14253482355462E+0002
 3.89340651400000E+0001   1.01234661523342E+0002
 3.89470651400000E+0001   8.08283322025631E+0001
 3.89600651400000E+0001   1.15122808321547E+0002
 3.89730651400000E+0001   1.18107720115125E+0002
 3.89860651400000E+0001   1.12701499316276E+0002
 3.89990651400000E+0001   9.97744613689688E+0001
 3.90120651400000E+0001   1.07498059992238E+0002
 3.90250651400000E+0001   9.70520622928703E+0001
 3.90380651400000E+0001   9.41571219493874E+0001
 3.90510651400000E+0001   1.08172734528935E+0002
 3.90640651400000E+0001   1.08529597557075E+0002
 3.90770651400000E+0001   1.05559321134292E+0002
 3.90900651400000E+0001   1.15451524401856E+0002
 3.91030651400000E+0001   1.06091005404085E+0002
 3.91160651400000E+0001   1.01432595598036E+0002
 3.91290651400000E+0001   9.71299322190459E+0001
 3.91420651400000E+0001   1.05935874407608E+0002
 3.91550651400000E+0001   1.10509447615251E+0002
 3.91680651400000E+0001   1.05759687367429E+0002
 3.91810651400000E+0001   1.09874422793982E+0002
 3.91940651400000E+0001   1.12725104000062E+0002
 3.92070651400000E+0001   9.22838378655407E+0001
 3.92200651400000E+0001   8.40006077227604E+0001
 3.92330651400000E+0001   9.16406403586769E+0001
 3.92460651400000E+0001   9.36314206503425E+0001
 3.92590651400000E+0001   1.03121446341605E+0002
 3.92720651400000E+0001   1.02017553099225E+0002
 3.92850651400000E+0001   9.31067238308790E+0001
 3.92980651400000E+0001   1.02255137221643E+0002
 3.93110651400000E+0001   1.10270904309117E+0002
 3.93240651400000E+0001   1.00373376067817E+0002
 3.93370651400000E+0001   9.83072737642728E+0001
 3.93500651400000E+0001   9.91847929843441E+0001
 3.93630651400000E+0001   1.00382298940987E+0002
 3.93760651400000E+0001   1.00244290782343E+0002
 3.93890651400000E+0001   9.78495816546000E+0001
 3.94020651400000E+0001   1.00960267183307E+0002
 3.94150651400000E+0001   1.05112226633268E+0002
 3.94280651400000E+0001   1.08184054942000E+0002
 3.94410651400000E+0001   1.03034005872987E+0002
 3.94540651400000E+0001   1.00156652729320E+0002
 3.94670651400000E+0001   9.68078244018125E+0001
 3.94800651400000E+0001   9.50499514700840E+0001
 3.94930651400000E+0001   9.94969627887851E+0001
 3.95060651400000E+0001   1.00000723479476E+0002
 3.95190651400000E+0001   1.04288470686793E+0002
 3.95320651400000E+0001   1.04335775967617E+0002
 3.95450651400000E+0001   1.00370474750585E+0002
 3.95580651400000E+0001   1.01554066874299E+0002
 3.95710651400000E+0001   1.01874242676070E+0002
 3.95840651400000E+0001   1.03427586070893E+0002
 3.95970651400000E+0001   1.01082271866497E+0002
 3.96100651400000E+0001   1.00256787369477E+0002
 3.96230651400000E+0001   9.86472299665576E+0001
 3.96360651400000E+0001   9.20980879892462E+0001
 3.96490651400000E+0001   1.03036948458238E+0002
 3.96620651400000E+0001   1.09327314293515E+0002
 3.96750651400000E+0001   1.00498698574127E+0002
 3.96880651400000E+0001   9.21779730432510E+0001
 3.97010651400000E+0001   9.34087830806025E+0001
 3.97140651400000E+0001   1.08036399297224E+0002
 3.97270651400000E+0001   1.05905658385651E+0002
 3.97400651400000E+0001   1.11846211231219E+0002
 3.97530651400000E+0001   1.16298493376291E+0002
 3.97660651400000E+0001   1.11821543638826E+0002
 3.97790651400000E+0001   9.95563641494095E+0001
 3.97920651400000E+0001   9.67141889783194E+0001
 3.98050651400000E+0001   8.96445027208889E+0001
 3.98180651400000E+0001   1.06970003916057E+0002
 3.98310651400000E+0001   1.18286370209892E+0002
 3.98440651400000E+0001   1.09153384745348E+0002
 3.98570651400000E+0001   8.60006221923499E+0001
 3.98700651400000E+0001   8.66258770782303E+0001
 3.98830651400000E+0001   9.23751983209871E+0001
 3.98960651400000E+0001   1.02983357167296E+0002
 3.99090651400000E+0001   9.23234003095242E+0001
 3.99220651400000E+0001   1.01481923905439E+0002
 3.99350651400000E+0001   9.16180376813413E+0001
 3.99480651400000E+0001   8.15323429943239E+0001
 3.99610651400000E+0001   9.41935302433975E+0001
 3.99740651400000E+0001   8.51952587420131E+0001
 3.99870651400000E+0001   1.00358270830943E+0002
 4.00000651400000E+0001   1.04421220819941E+0002
 4.00130651400000E+0001   1.15504077922421E+0002
 4.00260651400000E+0001   1.08943748177820E+0002
 4.00390651400000E+0001   8.91139457122205E+0001
 4.00520651400000E+0001   1.01165454175233E+0002
 4.00650651400000E+0001   9.05975700043827E+0001
 4.00780651400000E+0001   9.98016163058024E+0001
 4.00910651400000E+0001   9.62797264371561E+0001
 4.01040651400000E+0001   1.02461706281551E+0002
 4.01170651400000E+0001   8.53812136820690E+0001
 4.01300651400000E+0001   1.04020985254555E+0002
 4.01430651400000E+0001   1.06001572184574E+0002
 4.01560651400000E+0001   1.09961882869926E+0002
 4.01690651400000E+0001   9.92167929103425E+0001
 4.01820651400000E+0001   1.10646101936914E+0002
 4.01950651400000E+0001   1.10040269348400E+0002
 4.02080651400000E+0001   9.95439910079591E+0001
 4.02210651400000E+0001   1.07467047979438E+0002
 4.02340651400000E+0001   9.49424338007130E+0001
 4.02470651400000E+0001   1.05968256622670E+0002
 4.02600651400000E+0001   1.03358103251751E+0002
 4.02730651400000E+0001   9.84969820640872E+0001
 4.02860651400000E+0001   1.00673221600151E+0002
 4.02990651400000E+0001   1.14214567257580E+0002
 4.03120651400000E+0001   1.07290765812660E+0002
 4.03250651400000E+0001   1.00834213397326E+0002
 4.03380651400000E+0001   9.48936605517621E+0001
 4.03510651400000E+0001   1.14190969528749E+0002
 4.03640651400000E+0001   1.03867955268747E+0002
 4.03770651400000E+0001   9.03221163650429E+0001
 4.03900651400000E+0001   9.85503547908925E+0001
 4.04030651400000E+0001   1.00199129028988E+0002
 4.04160651400000E+0001   9.52506039309835E+0001
 4.04290651400000E+0001   1.01036623548646E+0002
 4.04420651400000E+0001   1.03772601587542E+0002
 4.04550651400000E+0001   9.48574567008874E+0001
 4.04680651400000E+0001   1.05537137488158E+0002
 4.04810651400000E+0001   8.99637955312678E+0001
 4.04940651400000E+0001   8.88581687136658E+0001
 4.05070651400000E+0001   9.96680295784658E+0001
 4.05200651400000E+0001   1.07987306067205E+0002
 4.05330651400000E+0001   1.08595894334202E+0002
 4.05460651400000E+0001   9.76127465666798E+0001
 4.05590651400000E+0001   9.16354317181607E+0001
 4.05720651400000E+0001   9.50368911563808E+0001
 4.05850651400000E+0001   9.50123306616659E+0001
 4.05980651400000E+0001   9.40006800707081E+0001
 4.06110651400000E+0001   1.04931003188634E+0002
 4.06240651400000E+0001   1.09734712883137E+0002
 4.06370651400000E+0001   1.04638878622916E+0002
 4.06500651400000E+0001   1.00161093243648E+0002
 4.06630651400000E+0001   1.06843613747883E+0002
 4.06760651400000E+0001   1.01319885443721E+0002
 4.06890651400000E+0001   8.64155750080502E+0001
 4.07020651400000E+0001   8.78832403344213E+0001
 4.07150651400000E+0001   9.58188699982620E+0001
 4.07280651400000E+0001   1.01323055041504E+0002
 4.07410651400000E+0001   1.00194087705506E+0002
 4.07540651400000E+0001   9.64389170648227E+0001
 4.07670651400000E+0001   9.86191371920026E+0001
 4.07800651400000E+0001   9.58629963495349E+0001
 4.07930651400000E+0001   1.03597116931481E+0002
 4.08060651400000E+0001   1.08097747256369E+0002
 4.08190651400000E+0001   1.00968779789221E+0002
 4.08320651400000E+0001   1.02000737949066E+0002
 4.08450651400000E+0001   1.03393331850478E+0002
 4.08580651400000E+0001   9.86407994276691E+0001
 4.08710651400000E+0001   9.05562905869205E+0001
 4.08840651400000E+0001   9.34762726158165E+0001
 4.08970651400000E+0001   9.88497841932243E+0001
 4.09100651400000E+0001   9.87568559860729E+0001
 4.09230651400000E+0001   9.53818721593546E+0001
 4.09360651400000E+0001   9.30006728359133E+0001
 4.09490651400000E+0001   1.05701620970504E+0002
 4.09620651400000E+0001   1.16626858525830E+0002
 4.09750651400000E+0001   1.05016248027392E+0002
 4.09880651400000E+0001   1.06673831278040E+0002
 4.10010651400000E+0001   9.66554849343615E+0001
 4.10140651400000E+0001   1.01030220743258E+0002
 4.10270651400000E+0001   1.01889976778310E+0002
 4.10400651400000E+0001   8.45779582836125E+0001
 4.10530651400000E+0001   9.10562013145597E+0001
 4.10660651400000E+0001   9.77050676384919E+0001
 4.10790651400000E+0001   9.47148915548694E+0001
 4.10920651400000E+0001   9.36894340189631E+0001
 4.11050651400000E+0001   1.04937182529072E+0002
 4.11180651400000E+0001   1.01488775957213E+0002
 4.11310651400000E+0001   1.03445646108302E+0002
 4.11440651400000E+0001   1.11403165876495E+0002
 4.11570651400000E+0001   1.04584395184131E+0002
 4.11700651400000E+0001   1.06755986520561E+0002
 4.11830651400000E+0001   9.54134983586832E+0001
 4.11960651400000E+0001   9.71971922078152E+0001
 4.12090651400000E+0001   9.89335857041644E+0001
 4.12220651400000E+0001   1.00880822243997E+0002
 4.12350651400000E+0001   9.10006583663238E+0001
 4.12480651400000E+0001   9.11574884235777E+0001
 4.12610651400000E+0001   9.36167301983771E+0001
 4.12740651400000E+0001   1.02315745836262E+0002
 4.12870651400000E+0001   9.79722373971648E+0001
 4.13000651400000E+0001   9.70656757688898E+0001
 4.13130651400000E+0001   9.16051120503969E+0001
 4.13260651400000E+0001   1.03836172044764E+0002
 4.13390651400000E+0001   9.36977438240986E+0001
 4.13520651400000E+0001   1.00614636815992E+0002
 4.13650651400000E+0001   9.68083387697656E+0001
 4.13780651400000E+0001   1.07599061214383E+0002
 4.13910651400000E+0001   1.01095677710380E+0002
 4.14040651400000E+0001   1.03451446034104E+0002
 4.14170651400000E+0001   1.13922742898912E+0002
 4.14300651400000E+0001   7.64082988228166E+0001
 4.14430651400000E+0001   9.88522669155584E+0001
 4.14560651400000E+0001   8.00407911601283E+0001
 4.14690651400000E+0001   9.48202142844292E+0001
 4.14820651400000E+0001   9.50006873055028E+0001
 4.14950651400000E+0001   9.30643962808592E+0001
 4.15080651400000E+0001   1.05457668275828E+0002
 4.15210651400000E+0001   1.06000766888245E+0002
 4.15340651400000E+0001   1.00370365503923E+0002
 4.15470651400000E+0001   9.62867829320648E+0001
 4.15600651400000E+0001   9.50821244973114E+0001
 4.15730651400000E+0001   8.59141378143147E+0001
 4.15860651400000E+0001   1.04772891773087E+0002
 4.15990651400000E+0001   9.27795779408942E+0001
 4.16120651400000E+0001   1.10336671051704E+0002
 4.16250651400000E+0001   1.00834893500709E+0002
 4.16380651400000E+0001   9.55643983255515E+0001
 4.16510651400000E+0001   1.09436481866062E+0002
 4.16640651400000E+0001   9.68943230401417E+0001
 4.16770651400000E+0001   9.81473510616136E+0001
 4.16900651400000E+0001   7.76958195325243E+0001
 4.17030651400000E+0001   7.70480481922527E+0001
 4.17160651400000E+0001   9.47919315621633E+0001
 4.17290651400000E+0001   9.74213685992574E+0001
 4.17420651400000E+0001   9.31019081308679E+0001
 4.17550651400000E+0001   9.58498837760090E+0001
 4.17680651400000E+0001   1.00800344480646E+0002
 4.17810651400000E+0001   9.97506976073360E+0001
 4.17940651400000E+0001   9.23398310642975E+0001
 4.18070651400000E+0001   8.92704678720198E+0001
 4.18200651400000E+0001   8.96947646629373E+0001
 4.18330651400000E+0001   9.63912140375559E+0001
 4.18460651400000E+0001   1.16504402525850E+0002
 4.18590651400000E+0001   1.04674391107912E+0002
 4.18720651400000E+0001   8.91975219051716E+0001
 4.18850651400000E+0001   8.93526330405762E+0001
 4.18980651400000E+0001   1.03549912806103E+0002
 4.19110651400000E+0001   1.10000795827424E+0002
 4.19240651400000E+0001   1.02312913170899E+0002
 4.19370651400000E+0001   9.54777418331816E+0001
 4.19500651400000E+0001   9.08965465691601E+0001
 4.19630651400000E+0001   9.75534063869255E+0001
 4.19760651400000E+0001   9.69907800581121E+0001
 4.19890651400000E+0001   9.95025684416962E+0001
 4.20020651400000E+0001   1.03419586093815E+0002
 4.20150651400000E+0001   1.02429493952887E+0002
 4.20280651400000E+0001   9.52647043037938E+0001
 4.20410651400000E+0001   9.27577563477224E+0001
 4.20540651400000E+0001   9.01271337611560E+0001
 4.20670651400000E+0001   8.60006221923499E+0001
 4.20800651400000E+0001   8.49572706690756E+0001
 4.20930651400000E+0001   9.93534277558552E+0001
 4.21060651400000E+0001   1.03462067714640E+0002
 4.21190651400000E+0001   8.70975070754853E+0001
 4.21320651400000E+0001   8.87128321970692E+0001
 4.21450651400000E+0001   9.74728020673939E+0001
 4.21580651400000E+0001   9.56897830177163E+0001
 4.21710651400000E+0001   8.80257016856784E+0001
 4.21840651400000E+0001   8.99629834457612E+0001
 4.21970651400000E+0001   9.95682835626440E+0001
 4.22100651400000E+0001   1.04493538943230E+0002
 4.22230651400000E+0001   1.01685567069564E+0002
 4.22360651400000E+0001   9.42491328612956E+0001
 4.22490651400000E+0001   1.02251302863903E+0002
 4.22620651400000E+0001   9.53206578774120E+0001
 4.22750651400000E+0001   9.62219493171312E+0001
 4.22880651400000E+0001   9.84661429777390E+0001
 4.23010651400000E+0001   9.58286085745183E+0001
 4.23140651400000E+0001   1.08911973648765E+0002
 4.23270651400000E+0001   1.04667190074662E+0002
 4.23400651400000E+0001   1.00538487252961E+0002
 4.23530651400000E+0001   8.78191293314461E+0001
 4.23660651400000E+0001   1.03401528337555E+0002
 4.23790651400000E+0001   1.18840804752695E+0002
 4.23920651400000E+0001   9.91825617218652E+0001
 4.24050651400000E+0001   9.46588502994551E+0001
 4.24180651400000E+0001   1.11837718468244E+0002
 4.24310651400000E+0001   1.06298555291168E+0002
 4.24440651400000E+0001   1.09175486248724E+0002
 4.24570651400000E+0001   9.08068068158748E+0001
 4.24700651400000E+0001   9.66417371950677E+0001
 4.24830651400000E+0001   8.88529268092336E+0001
 4.24960651400000E+0001   1.02592540721408E+0002
 4.25090651400000E+0001   1.02942602087862E+0002
 4.25220651400000E+0001   1.04551281540008E+0002
 4.25350651400000E+0001   7.89646179880169E+0001
 4.25480651400000E+0001   9.11918124225799E+0001
 4.25610651400000E+0001   8.33913341101830E+0001
 4.25740651400000E+0001   9.30252217186441E+0001
 4.25870651400000E+0001   1.05000759653450E+0002
 4.26000651400000E+0001   1.05000759653450E+0002
 4.26130651400000E+0001   1.02818298311444E+0002
 4.26260651400000E+0001   8.62105247774580E+0001
 4.26390651400000E+0001   8.89509986488117E+0001
 4.26520651400000E+0001   9.80007090098871E+0001
 4.26650651400000E+0001   9.72486489003619E+0001
 4.26780651400000E+0001   8.83270912473653E+0001
 4.26910651400000E+0001   9.31668003055684E+0001
 4.27040651400000E+0001   9.60006945402976E+0001
 4.27170651400000E+0001   9.59296032693303E+0001
 4.27300651400000E+0001   9.41544633204060E+0001
 4.27430651400000E+0001   9.98592844497311E+0001
 4.27560651400000E+0001   9.10412608434989E+0001
 4.27690651400000E+0001   9.79718045428641E+0001
 4.27820651400000E+0001   1.16734004705588E+0002
 4.27950651400000E+0001   1.05288272421157E+0002
 4.28080651400000E+0001   1.03068494166213E+0002
 4.28210651400000E+0001   9.24823510365979E+0001
 4.28340651400000E+0001   9.86247834923092E+0001
 4.28470651400000E+0001   8.30821293903923E+0001
 4.28600651400000E+0001   9.86770958798651E+0001
 4.28730651400000E+0001   1.00887937561055E+0002
 4.28860651400000E+0001   9.01245108692103E+0001
 4.28990651400000E+0001   1.02447192295050E+0002
 4.29120651400000E+0001   9.15894518943702E+0001
 4.29250651400000E+0001   1.05779565830283E+0002
 4.29380651400000E+0001   1.02800633688117E+0002
 4.29510651400000E+0001   1.06284618871160E+0002
 4.29640651400000E+0001   1.07847635213591E+0002
 4.29770651400000E+0001   1.13022457337939E+0002
 4.29900651400000E+0001   9.74602067102557E+0001
 4.30030651400000E+0001   1.11160112058658E+0002
 4.30160651400000E+0001   8.43272048282561E+0001
 4.30290651400000E+0001   9.93245544732264E+0001
 4.30420651400000E+0001   9.71270543799652E+0001
 4.30550651400000E+0001   1.01997786206833E+0002
 4.30680651400000E+0001   9.55578086829036E+0001
 4.30810651400000E+0001   9.14854223444192E+0001
 4.30940651400000E+0001   9.69823395813611E+0001
 4.31070651400000E+0001   1.09329847056854E+0002
 4.31200651400000E+0001   9.55316983923293E+0001
 4.31330651400000E+0001   1.03359941302297E+0002
 4.31460651400000E+0001   1.03336390381343E+0002
 4.31590651400000E+0001   1.00302596031728E+0002
 4.31720651400000E+0001   8.69245512946304E+0001
 4.31850651400000E+0001   9.66015893989902E+0001
 4.31980651400000E+0001   9.13013538007585E+0001
 4.32110651400000E+0001   8.69760378787790E+0001
 4.32240651400000E+0001   7.95693668902450E+0001
 4.32370651400000E+0001   8.01096955643311E+0001
 4.32500651400000E+0001   8.55155165898581E+0001
 4.32630651400000E+0001   8.26689319059044E+0001
 4.32760651400000E+0001   9.03518590251342E+0001
 4.32890651400000E+0001   9.70007017750924E+0001
 4.33020651400000E+0001   1.02302319625130E+0002
 4.33150651400000E+0001   9.49968493216442E+0001
 4.33280651400000E+0001   8.87083448139550E+0001
 4.33410651400000E+0001   7.99328305002796E+0001
 4.33540651400000E+0001   7.80440119251125E+0001
 4.33670651400000E+0001   8.13821209459615E+0001
 4.33800651400000E+0001   9.64174994744196E+0001
 4.33930651400000E+0001   9.95682172176736E+0001
 4.34060651400000E+0001   8.54085854171131E+0001
 4.34190651400000E+0001   8.89941851527135E+0001
 4.34320651400000E+0001   9.94280848330012E+0001
 4.34450651400000E+0001   1.01561608911447E+0002
 4.34580651400000E+0001   9.85913324886649E+0001
 4.34710651400000E+0001   1.01139638902721E+0002
 4.34840651400000E+0001   9.65514638949803E+0001
 4.34970651400000E+0001   8.80809769649054E+0001
 4.35100651400000E+0001   9.45814853299289E+0001
 4.35230651400000E+0001   9.71602659546840E+0001
 4.35360651400000E+0001   9.47697752390949E+0001
 4.35490651400000E+0001   8.81959767575106E+0001
 4.35620651400000E+0001   8.25624910023743E+0001
 4.35750651400000E+0001   9.60368883694044E+0001
 4.35880651400000E+0001   1.00286920610784E+0002
 4.36010651400000E+0001   8.34937144383616E+0001
 4.36140651400000E+0001   9.71055825286869E+0001
 4.36270651400000E+0001   9.82735245009604E+0001
 4.36400651400000E+0001   8.93598303251515E+0001
 4.36530651400000E+0001   8.39270167867459E+0001
 4.36660651400000E+0001   9.36014355730524E+0001
 4.36790651400000E+0001   1.05097045684660E+0002
 4.36920651400000E+0001   1.05040022335154E+0002
 4.37050651400000E+0001   1.05498232412059E+0002
 4.37180651400000E+0001   9.83446019841956E+0001
 4.37310651400000E+0001   1.05030775338627E+0002
 4.37440651400000E+0001   9.22589830256178E+0001
 4.37570651400000E+0001   9.26161968084171E+0001
 4.37700651400000E+0001   8.17687585090462E+0001
 4.37830651400000E+0001   8.14444253188907E+0001
 4.37960651400000E+0001   8.04565458112861E+0001
 4.38090651400000E+0001   7.40318556082676E+0001
 4.38220651400000E+0001   8.94597608281544E+0001
 4.38350651400000E+0001   1.03271715319501E+0002
 4.38480651400000E+0001   9.81049374893445E+0001
 4.38610651400000E+0001   8.94879311578955E+0001
 4.38740651400000E+0001   8.97129557033143E+0001
 4.38870651400000E+0001   7.70005570791970E+0001
 4.39000651400000E+0001   7.79293437173628E+0001
 4.39130651400000E+0001   8.58421383965339E+0001
 4.39260651400000E+0001   9.82965755589532E+0001
 4.39390651400000E+0001   9.23847848527714E+0001
 4.39520651400000E+0001   8.79279584603743E+0001
 4.39650651400000E+0001   9.79945154885597E+0001
 4.39780651400000E+0001   1.08198858721152E+0002
 4.39910651400000E+0001   9.90085109574304E+0001
 4.40040651400000E+0001   1.13576244543770E+0002
 4.40170651400000E+0001   1.06302868926156E+0002
 4.40300651400000E+0001   1.12435697749769E+0002
 4.40430651400000E+0001   9.58140765702768E+0001
 4.40560651400000E+0001   8.78396908333165E+0001
 4.40690651400000E+0001   7.60634968977342E+0001
 4.40820651400000E+0001   9.38848949818161E+0001
 4.40950651400000E+0001   8.80987222547742E+0001
 4.41080651400000E+0001   1.00659315709520E+0002
 4.41210651400000E+0001   9.23262656799781E+0001
 4.41340651400000E+0001   9.77241517274434E+0001
 4.41470651400000E+0001   8.38407201020853E+0001
 4.41600651400000E+0001   9.23414421544934E+0001
 4.41730651400000E+0001   8.00623058169098E+0001
 4.41860651400000E+0001   9.63713971482402E+0001
 4.41990651400000E+0001   1.11565792285656E+0002
 4.42120651400000E+0001   8.79569513786438E+0001
 4.42250651400000E+0001   9.91527541146289E+0001
 4.42380651400000E+0001   1.05373698731520E+0002
 4.42510651400000E+0001   1.10324159436157E+0002
 4.42640651400000E+0001   1.01598405489347E+0002
 4.42770651400000E+0001   9.49316335483871E+0001
 4.42900651400000E+0001   9.65054797546508E+0001
 4.43030651400000E+0001   8.95755385680704E+0001
 4.43160651400000E+0001   8.22949153802122E+0001
 4.43290651400000E+0001   8.66369016430319E+0001
 4.43420651400000E+0001   9.51580923345479E+0001
 4.43550651400000E+0001   8.91471241886454E+0001
 4.43680651400000E+0001   9.39796134101457E+0001
 4.43810651400000E+0001   9.14075291148343E+0001
 4.43940651400000E+0001   8.69782012233562E+0001
 4.44070651400000E+0001   8.97291091082291E+0001
 4.44200651400000E+0001   8.21712708946153E+0001
 4.44330651400000E+0001   7.60971027670198E+0001
 4.44460651400000E+0001   8.64557762347969E+0001
 4.44590651400000E+0001   9.02684739591774E+0001
 4.44720651400000E+0001   9.20881452930682E+0001
 4.44850651400000E+0001   8.06541795562901E+0001
 4.44980651400000E+0001   8.91965677979535E+0001
 4.45110651400000E+0001   1.11320674968597E+0002
 4.45240651400000E+0001   9.99719016009614E+0001
 4.45370651400000E+0001   8.87081392958419E+0001
 4.45500651400000E+0001   7.84555243022966E+0001
 4.45630651400000E+0001   9.05404485830808E+0001
 4.45760651400000E+0001   9.48356243518511E+0001
 4.45890651400000E+0001   8.73610851120756E+0001
 4.46020651400000E+0001   8.55972954060625E+0001
 4.46150651400000E+0001   9.53888678665984E+0001
 4.46280651400000E+0001   8.70026311689635E+0001
 4.46410651400000E+0001   8.28037718472722E+0001
 4.46540651400000E+0001   9.85840180496706E+0001
 4.46670651400000E+0001   9.98884093938083E+0001
 4.46800651400000E+0001   8.75544014470562E+0001
 4.46930651400000E+0001   8.09460436702969E+0001
 4.47060651400000E+0001   8.51741757592830E+0001
 4.47190651400000E+0001   9.20304295463403E+0001
 4.47320651400000E+0001   1.01463622718240E+0002
 4.47450651400000E+0001   1.07537945344725E+0002
 4.47580651400000E+0001   1.00746074345130E+0002
 4.47710651400000E+0001   9.07906292513972E+0001
 4.47840651400000E+0001   8.69163604610832E+0001
 4.47970651400000E+0001   8.12813260544505E+0001
 4.48100651400000E+0001   8.57036575923592E+0001
 4.48230651400000E+0001   9.34382608937640E+0001
 4.48360651400000E+0001   8.53462633243529E+0001
 4.48490651400000E+0001   8.34679524910425E+0001
 4.48620651400000E+0001   7.71875639441215E+0001
 4.48750651400000E+0001   8.00582758666896E+0001
 4.48880651400000E+0001   7.88932989963415E+0001
 4.49010651400000E+0001   8.64241927279160E+0001
 4.49140651400000E+0001   9.25658072879291E+0001
 4.49270651400000E+0001   8.82566356223920E+0001
 4.49400651400000E+0001   8.33061749177549E+0001
 4.49530651400000E+0001   8.46061995808867E+0001
 4.49660651400000E+0001   8.85766971268679E+0001
 4.49790651400000E+0001   7.97828416164239E+0001
 4.49920651400000E+0001   8.98618192753527E+0001
 4.50050651400000E+0001   9.95787602686098E+0001
 4.50180651400000E+0001   9.43021646799530E+0001
 4.50310651400000E+0001   7.56545979580508E+0001
 4.50440651400000E+0001   7.87417158946327E+0001
 4.50570651400000E+0001   9.84994322828773E+0001
 4.50700651400000E+0001   9.83245976810824E+0001
 4.50830651400000E+0001   9.59845816697985E+0001
 4.50960651400000E+0001   1.03804603339314E+0002
 4.51090651400000E+0001   9.45327857131139E+0001
 4.51220651400000E+0001   8.74023545594631E+0001
 4.51350651400000E+0001   8.23296835314169E+0001
 4.51480651400000E+0001   8.56612089294179E+0001
 4.51610651400000E+0001   7.82313194351978E+0001
 4.51740651400000E+0001   9.40006800707081E+0001
 4.51870651400000E+0001   9.53525763511122E+0001
 4.52000651400000E+0001   1.02018675956169E+0002
 4.52130651400000E+0001   9.37842258687926E+0001
 4.52260651400000E+0001   7.86391753001230E+0001
 4.52390651400000E+0001   7.72166033902944E+0001
 4.52520651400000E+0001   8.84095226259630E+0001
 4.52650651400000E+0001   1.00365689771933E+0002
 4.52780651400000E+0001   9.26269943779185E+0001
 4.52910651400000E+0001   7.78512364418167E+0001
 4.53040651400000E+0001   8.85738199256071E+0001
 4.53170651400000E+0001   8.19495334940200E+0001
 4.53300651400000E+0001   8.10828753489430E+0001
 4.53430651400000E+0001   8.32192074878785E+0001
 4.53560651400000E+0001   9.00432800866276E+0001
 4.53690651400000E+0001   9.19322692990268E+0001
 4.53820651400000E+0001   8.60021064821645E+0001
 4.53950651400000E+0001   8.69921841535030E+0001
 4.54080651400000E+0001   7.71841607542878E+0001
 4.54210651400000E+0001   1.03237314961492E+0002
 4.54340651400000E+0001   1.04962569098206E+0002
 4.54470651400000E+0001   1.07856464410503E+0002
 4.54600651400000E+0001   7.12633081769783E+0001
 4.54730651400000E+0001   9.60305697413739E+0001
 4.54860651400000E+0001   9.89228653139693E+0001
 4.54990651400000E+0001   9.71762338242512E+0001
 4.55120651400000E+0001   7.89541794481328E+0001
 4.55250651400000E+0001   8.32230299970852E+0001
 4.55380651400000E+0001   8.48828131247132E+0001
 4.55510651400000E+0001   8.84897761898993E+0001
 4.55640651400000E+0001   9.15877695393903E+0001
 4.55770651400000E+0001   9.88203465639293E+0001
 4.55900651400000E+0001   1.00000723479476E+0002
 4.56030651400000E+0001   9.66702037490079E+0001
 4.56160651400000E+0001   8.36599719590501E+0001
 4.56290651400000E+0001   8.83157837223185E+0001
 4.56420651400000E+0001   8.27746892723879E+0001
 4.56550651400000E+0001   8.25865251326727E+0001
 4.56680651400000E+0001   9.16141995840564E+0001
 4.56810651400000E+0001   8.39498682683309E+0001
 4.56940651400000E+0001   7.64212403650952E+0001
 4.57070651400000E+0001   8.93134170615175E+0001
 4.57200651400000E+0001   7.98761924022777E+0001
 4.57330651400000E+0001   9.62714334340060E+0001
 4.57460651400000E+0001   9.74886773179540E+0001
 4.57590651400000E+0001   7.57321695378162E+0001
 4.57720651400000E+0001   8.70013021993124E+0001
 4.57850651400000E+0001   8.25119521729363E+0001
 4.57980651400000E+0001   9.47820487190339E+0001
 4.58110651400000E+0001   9.89568145994104E+0001
 4.58240651400000E+0001   8.77036750588506E+0001
 4.58370651400000E+0001   9.34671323760873E+0001
 4.58500651400000E+0001   8.80485827092976E+0001
 4.58630651400000E+0001   7.94632810320792E+0001
 4.58760651400000E+0001   8.04982161596140E+0001
 4.58890651400000E+0001   8.56875804584034E+0001
 4.59020651400000E+0001   9.34418816249821E+0001
 4.59150651400000E+0001   8.74860188982276E+0001
 4.59280651400000E+0001   8.27548437761862E+0001
 4.59410651400000E+0001   7.99767452782711E+0001
 4.59540651400000E+0001   8.54743930522352E+0001
 4.59670651400000E+0001   9.81057459488057E+0001
 4.59800651400000E+0001   9.42792698163754E+0001
 4.59930651400000E+0001   8.32543896109374E+0001
 4.60060651400000E+0001   8.47279369881845E+0001
 4.60190651400000E+0001   8.69392561812689E+0001
 4.60320651400000E+0001   7.48919782575754E+0001
 4.60450651400000E+0001   8.62763132510170E+0001
 4.60580651400000E+0001   1.06059536875417E+0002
 4.60710651400000E+0001   1.01623772284970E+0002
 4.60840651400000E+0001   9.52768687817199E+0001
 4.60970651400000E+0001   8.82672633323064E+0001
 4.61100651400000E+0001   8.09897582513352E+0001
 4.61230651400000E+0001   8.47152628697662E+0001
 4.61360651400000E+0001   9.34457711958893E+0001
 4.61490651400000E+0001   8.54256910326546E+0001
 4.61620651400000E+0001   8.50904270937869E+0001
 4.61750651400000E+0001   9.16242284159120E+0001
 4.61880651400000E+0001   8.80006366619395E+0001
 4.62010651400000E+0001   8.72481464858091E+0001
 4.62140651400000E+0001   8.41689722213608E+0001
 4.62270651400000E+0001   8.20698307193675E+0001
 4.62400651400000E+0001   8.64261063680061E+0001
 4.62530651400000E+0001   9.06640736537274E+0001
 4.62660651400000E+0001   8.90206422753421E+0001
 4.62790651400000E+0001   8.92179111011799E+0001
 4.62920651400000E+0001   9.55348772256822E+0001
 4.63050651400000E+0001   9.36560781763874E+0001
 4.63180651400000E+0001   8.27226414779368E+0001
 4.63310651400000E+0001   8.47838762319982E+0001
 4.63440651400000E+0001   8.03364668264164E+0001
 4.63570651400000E+0001   8.50296635693949E+0001
 4.63700651400000E+0001   8.89900321331045E+0001
 4.63830651400000E+0001   9.31878344707408E+0001
 4.63960651400000E+0001   9.24503281739502E+0001
 4.64090651400000E+0001   7.30836925277813E+0001
 4.64220651400000E+0001   6.66849010688205E+0001
 4.64350651400000E+0001   9.69895615325756E+0001
 4.64480651400000E+0001   9.89342893638006E+0001
 4.64610651400000E+0001   8.83991622350408E+0001
 4.64740651400000E+0001   8.15046703689368E+0001
 4.64870651400000E+0001   8.49492858606809E+0001
 4.65000651400000E+0001   8.97042552732902E+0001
 4.65130651400000E+0001   8.77240709914354E+0001
 4.65260651400000E+0001   8.57438867095794E+0001
 4.65390651400000E+0001   8.42375130177962E+0001
 4.65520651400000E+0001   8.50237842094950E+0001
 4.65650651400000E+0001   7.93381529212901E+0001
 4.65780651400000E+0001   1.00028145482455E+0002
 4.65910651400000E+0001   9.03931598584720E+0001
 4.66040651400000E+0001   9.36975409265990E+0001
 4.66170651400000E+0001   7.58832067290944E+0001
 4.66300651400000E+0001   7.41955612299611E+0001
 4.66430651400000E+0001   7.82724539034300E+0001
 4.66560651400000E+0001   8.50584675096600E+0001
 4.66690651400000E+0001   8.72477747955504E+0001
 4.66820651400000E+0001   9.98460899780665E+0001
 4.66950651400000E+0001   8.30147695653225E+0001
 4.67080651400000E+0001   9.38824458116422E+0001
 4.67210651400000E+0001   8.81246186391795E+0001
 4.67340651400000E+0001   9.09089220961033E+0001
 4.67470651400000E+0001   8.62030914453874E+0001
 4.67600651400000E+0001   8.69502204826698E+0001
 4.67730651400000E+0001   7.00863318909886E+0001
 4.67860651400000E+0001   9.31744698680688E+0001
 4.67990651400000E+0001   9.50006873055028E+0001
 4.68120651400000E+0001   1.06829880198566E+0002
 4.68250651400000E+0001   8.55002108332283E+0001
 4.68380651400000E+0001   9.63522163947193E+0001
 4.68510651400000E+0001   8.74383974108924E+0001
 4.68640651400000E+0001   7.46870141803812E+0001
 4.68770651400000E+0001   8.59059648227490E+0001
 4.68900651400000E+0001   8.37483999036992E+0001
 4.69030651400000E+0001   9.14059230657727E+0001
 4.69160651400000E+0001   8.80169698524332E+0001
 4.69290651400000E+0001   7.71522045865861E+0001
 4.69420651400000E+0001   9.04054951570123E+0001
 4.69550651400000E+0001   8.19876018360303E+0001
 4.69680651400000E+0001   8.92830097985721E+0001
 4.69810651400000E+0001   8.34092069607639E+0001
 4.69940651400000E+0001   1.04905510640396E+0002
 4.70070651400000E+0001   9.22093111190960E+0001
 4.70200651400000E+0001   9.35135863221118E+0001
 4.70330651400000E+0001   8.63627373918827E+0001
 4.70460651400000E+0001   8.44635329384486E+0001
 4.70590651400000E+0001   8.57221660889293E+0001
 4.70720651400000E+0001   9.09820744549012E+0001
 4.70850651400000E+0001   7.61593701885538E+0001
 4.70980651400000E+0001   9.66727331917441E+0001
 4.71110651400000E+0001   9.26107156847661E+0001
 4.71240651400000E+0001   8.23138744160430E+0001
 4.71370651400000E+0001   8.36476661844189E+0001
 4.71500651400000E+0001   8.56524699051985E+0001
 4.71630651400000E+0001   8.47167424847979E+0001
 4.71760651400000E+0001   8.52646572425788E+0001
 4.71890651400000E+0001   7.91574158658897E+0001
 4.72020651400000E+0001   7.62249317539565E+0001
 4.72150651400000E+0001   8.12165134273508E+0001
 4.72280651400000E+0001   8.69624296449621E+0001
 4.72410651400000E+0001   8.84181946061613E+0001
 4.72540651400000E+0001   8.51379656784113E+0001
 4.72670651400000E+0001   7.73744094595774E+0001
 4.72800651400000E+0001   8.18437922835616E+0001
 4.72930651400000E+0001   8.79150660665260E+0001
 4.73060651400000E+0001   8.27376388572505E+0001
 4.73190651400000E+0001   8.47531175498562E+0001
 4.73320651400000E+0001   9.66702183670631E+0001
 4.73450651400000E+0001   9.09256602326145E+0001
 4.73580651400000E+0001   8.24530656691620E+0001
 4.73710651400000E+0001   8.40674287847455E+0001
 4.73840651400000E+0001   8.38941262853059E+0001
 4.73970651400000E+0001   8.50736858640171E+0001
 4.74100651400000E+0001   7.90115239494707E+0001
 4.74230651400000E+0001   7.83241838572051E+0001
 4.74360651400000E+0001   8.76029522529446E+0001
 4.74490651400000E+0001   8.76101960567433E+0001
 4.74620651400000E+0001   8.71395274362731E+0001
 4.74750651400000E+0001   8.81529416243525E+0001
 4.74880651400000E+0001   8.65174611177208E+0001
 4.75010651400000E+0001   9.38482450658167E+0001
 4.75140651400000E+0001   8.48902515332425E+0001
 4.75270651400000E+0001   8.64802654833162E+0001
 4.75400651400000E+0001   1.03621557458134E+0002
 4.75530651400000E+0001   9.23451526388784E+0001
 4.75660651400000E+0001   8.66438059019455E+0001
 4.75790651400000E+0001   7.36758785247870E+0001
 4.75920651400000E+0001   8.18132973124515E+0001
 4.76050651400000E+0001   9.49041974684516E+0001
 4.76180651400000E+0001   8.01158513131035E+0001
 4.76310651400000E+0001   8.19637865050278E+0001
 4.76440651400000E+0001   9.14510838930604E+0001
 4.76570651400000E+0001   8.31138813673106E+0001
 4.76700651400000E+0001   6.93546370190579E+0001
 4.76830651400000E+0001   8.54907061024103E+0001
 4.76960651400000E+0001   8.39439332058621E+0001
 4.77090651400000E+0001   7.60274738370533E+0001
 4.77220651400000E+0001   8.19240990338354E+0001
 4.77350651400000E+0001   8.16974978592483E+0001
 4.77480651400000E+0001   9.32641130970188E+0001
 4.77610651400000E+0001   8.40416983546408E+0001
 4.77740651400000E+0001   9.19468333437702E+0001
 4.77870651400000E+0001   8.63377301411853E+0001
 4.78000651400000E+0001   8.45586977641905E+0001
 4.78130651400000E+0001   9.11040425970895E+0001
 4.78260651400000E+0001   8.02725378633580E+0001
 4.78390651400000E+0001   8.09920776850030E+0001
 4.78520651400000E+0001   7.74850159394217E+0001
 4.78650651400000E+0001   9.97513820871828E+0001
 4.78780651400000E+0001   6.61194846440935E+0001
 4.78910651400000E+0001   8.47045611340680E+0001
 4.79040651400000E+0001   7.27597601341907E+0001
 4.79170651400000E+0001   9.22697591174409E+0001
 4.79300651400000E+0001   6.82271271218466E+0001
 4.79430651400000E+0001   7.24212141609726E+0001
 4.79560651400000E+0001   8.06323000062115E+0001
 4.79690651400000E+0001   7.14849568027125E+0001
 4.79820651400000E+0001   8.90006438967342E+0001
 4.79950651400000E+0001   8.90148105359631E+0001
 4.80080651400000E+0001   9.09949658786399E+0001
 4.80210651400000E+0001   8.01409534983834E+0001
 4.80340651400000E+0001   1.01501856454380E+0002
 4.80470651400000E+0001   7.29782666685424E+0001
 4.80600651400000E+0001   7.58305233671591E+0001
 4.80730651400000E+0001   8.16860629741021E+0001
 4.80860651400000E+0001   7.07485481201794E+0001
 4.80990651400000E+0001   8.57723471116266E+0001
 4.81120651400000E+0001   7.87400672670085E+0001
 4.81250651400000E+0001   8.52639654831740E+0001
 4.81380651400000E+0001   9.85727629242759E+0001
 4.81510651400000E+0001   8.31269192696178E+0001
 4.81640651400000E+0001   8.88780573998537E+0001
 4.81770651400000E+0001   7.87169859592886E+0001
 4.81900651400000E+0001   6.67038472773833E+0001
 4.82030651400000E+0001   8.95966478939055E+0001
 4.82160651400000E+0001   8.98095352586231E+0001
 4.82290651400000E+0001   7.65759358684897E+0001
 4.82420651400000E+0001   7.48189341494950E+0001
 4.82550651400000E+0001   8.14684120561313E+0001
 4.82680651400000E+0001   8.69934434227063E+0001
 4.82810651400000E+0001   8.40573691965356E+0001
 4.82940651400000E+0001   8.68942924840328E+0001
 4.83070651400000E+0001   6.80112307229273E+0001
 4.83200651400000E+0001   8.17320620557367E+0001
 4.83330651400000E+0001   9.77375471908945E+0001
 4.83460651400000E+0001   9.50881065243105E+0001
 4.83590651400000E+0001   8.71673693968911E+0001
 4.83720651400000E+0001   8.64391106295760E+0001
 4.83850651400000E+0001   7.56513055528556E+0001
 4.83980651400000E+0001   7.72952725049148E+0001
 4.84110651400000E+0001   8.13795838923992E+0001
 4.84240651400000E+0001   8.81168803980449E+0001
 4.84370651400000E+0001   7.82768833995137E+0001
 4.84500651400000E+0001   8.25566372701417E+0001
 4.84630651400000E+0001   9.18996897355798E+0001
 4.84760651400000E+0001   8.69614821349083E+0001
 4.84890651400000E+0001   8.30006004879656E+0001
 4.85020651400000E+0001   8.79613756666740E+0001
 4.85150651400000E+0001   8.79497493489678E+0001
 4.85280651400000E+0001   8.84016890307653E+0001
 4.85410651400000E+0001   8.76392446685830E+0001
 4.85540651400000E+0001   8.01962569736530E+0001
 4.85670651400000E+0001   8.22762855524281E+0001
 4.85800651400000E+0001   8.75612357612797E+0001
 4.85930651400000E+0001   8.19430330189894E+0001
 4.86060651400000E+0001   7.91636616648004E+0001
 4.86190651400000E+0001   8.25931691759766E+0001
 4.86320651400000E+0001   9.18147971027525E+0001
 4.86450651400000E+0001   9.13352532726919E+0001
 4.86580651400000E+0001   7.99916815553045E+0001
 4.86710651400000E+0001   7.94389545838547E+0001
 4.86840651400000E+0001   9.02198842359249E+0001
 4.86970651400000E+0001   9.13771179197842E+0001
 4.87100651400000E+0001   8.30782779851550E+0001
 4.87230651400000E+0001   7.83905950536881E+0001
 4.87360651400000E+0001   8.06205555908327E+0001
 4.87490651400000E+0001   8.94320634839354E+0001
 4.87620651400000E+0001   8.36780837315214E+0001
 4.87750651400000E+0001   7.17078274138756E+0001
 4.87880651400000E+0001   7.02138791760425E+0001
 4.88010651400000E+0001   7.93098939386632E+0001
 4.88140651400000E+0001   8.18003368958351E+0001
 4.88270651400000E+0001   7.68601877295957E+0001
 4.88400651400000E+0001   8.10866205739738E+0001
 4.88530651400000E+0001   7.59586237626961E+0001
 4.88660651400000E+0001   6.91597631552006E+0001
 4.88790651400000E+0001   8.29941979095488E+0001
 4.88920651400000E+0001   8.82900436457926E+0001
 4.89050651400000E+0001   8.75638352975829E+0001
 4.89180651400000E+0001   8.30258124528541E+0001
 4.89310651400000E+0001   8.56115270356301E+0001
 4.89440651400000E+0001   7.86755539391180E+0001
 4.89570651400000E+0001   8.33634092114014E+0001
 4.89700651400000E+0001   7.28405546106374E+0001
 4.89830651400000E+0001   7.97711995971293E+0001
 4.89960651400000E+0001   8.11120900979670E+0001
 4.90090651400000E+0001   7.22641471388357E+0001
 4.90220651400000E+0001   8.36702083359343E+0001
 4.90350651400000E+0001   8.23747343162631E+0001
 4.90480651400000E+0001   7.14409683399037E+0001
 4.90610651400000E+0001   8.04202140152119E+0001
 4.90740651400000E+0001   7.91018177571160E+0001
 4.90870651400000E+0001   8.20907091095675E+0001
 4.91000651400000E+0001   7.59473450901758E+0001
 4.91130651400000E+0001   8.83861100646974E+0001
 4.91260651400000E+0001   7.40005353748127E+0001
 4.91390651400000E+0001   7.65459040273285E+0001
 4.91520651400000E+0001   8.98993809029710E+0001
 4.91650651400000E+0001   6.91418578005476E+0001
 4.91780651400000E+0001   7.77921213348258E+0001
 4.91910651400000E+0001   7.57176306572537E+0001
 4.92040651400000E+0001   7.47727454788436E+0001
 4.92170651400000E+0001   9.31573280700959E+0001
 4.92300651400000E+0001   8.28077887256045E+0001
 4.92430651400000E+0001   8.01636452643420E+0001
 4.92560651400000E+0001   8.23784348918919E+0001
 4.92690651400000E+0001   6.94838534827697E+0001
 4.92820651400000E+0001   8.24591758242870E+0001
 4.92950651400000E+0001   6.15441606928484E+0001
 4.93080651400000E+0001   9.79433487188788E+0001
 4.93210651400000E+0001   8.60624166628242E+0001
 4.93340651400000E+0001   7.81210813785758E+0001
 4.93470651400000E+0001   8.58007843768272E+0001
 4.93600651400000E+0001   7.63494980524792E+0001
 4.93730651400000E+0001   6.45381820029656E+0001
 4.93860651400000E+0001   8.85778009094409E+0001
 4.93990651400000E+0001   8.71945497343723E+0001
 4.94120651400000E+0001   8.23733692345536E+0001
 4.94250651400000E+0001   8.20005932531709E+0001
 4.94380651400000E+0001   9.10568117610115E+0001
 4.94510651400000E+0001   6.69208764074506E+0001
 4.94640651400000E+0001   7.55157546465068E+0001
 4.94770651400000E+0001   8.57593227710172E+0001
 4.94900651400000E+0001   8.87325523777751E+0001
 4.95030651400000E+0001   7.35918090306728E+0001
 4.95160651400000E+0001   7.43850388207505E+0001
 4.95290651400000E+0001   8.08540559656034E+0001
 4.95420651400000E+0001   9.52214108507124E+0001
 4.95550651400000E+0001   9.22860069680341E+0001
 4.95680651400000E+0001   7.89035946846490E+0001
 4.95810651400000E+0001   8.23729963903610E+0001
 4.95940651400000E+0001   7.92807633764954E+0001
 4.96070651400000E+0001   7.33402105309309E+0001
 4.96200651400000E+0001   7.66013841250800E+0001
 4.96330651400000E+0001   7.42160871001119E+0001
 4.96460651400000E+0001   7.82293905823784E+0001
 4.96590651400000E+0001   8.88453618440768E+0001
 4.96720651400000E+0001   8.32748636670313E+0001
 4.96850651400000E+0001   6.70903475720530E+0001
 4.96980651400000E+0001   6.83663283182336E+0001
 4.97110651400000E+0001   7.65797527070079E+0001
 4.97240651400000E+0001   8.38130000487259E+0001
 4.97370651400000E+0001   8.19351740413203E+0001
 4.97500651400000E+0001   7.06341696523999E+0001
 4.97630651400000E+0001   7.38899252257723E+0001
 4.97760651400000E+0001   7.28202532453811E+0001
 4.97890651400000E+0001   7.57391205430146E+0001
 4.98020651400000E+0001   9.02993280739361E+0001
 4.98150651400000E+0001   8.58804169395551E+0001
 4.98280651400000E+0001   8.38635996136464E+0001
 4.98410651400000E+0001   8.81965562556250E+0001
 4.98540651400000E+0001   8.78245472559887E+0001
 4.98670651400000E+0001   7.65942313500469E+0001
 4.98800651400000E+0001   8.03648618536114E+0001
 4.98930651400000E+0001   7.44847648886810E+0001
 4.99060651400000E+0001   6.84843352411096E+0001
 4.99190651400000E+0001   6.76157996296522E+0001
 4.99320651400000E+0001   7.99143040215030E+0001
 4.99450651400000E+0001   9.34447593155956E+0001
 4.99580651400000E+0001   9.04744828928133E+0001
 4.99710651400000E+0001   8.40125191410516E+0001
 4.99840651400000E+0001   7.65560846402820E+0001
 4.99970651400000E+0001   8.45381457071512E+0001
 5.00100651400000E+0001   9.03718882127030E+0001
 5.00230651400000E+0001   8.21639993223628E+0001
 5.00360651400000E+0001   8.94345559144546E+0001
 5.00490651400000E+0001   8.65031076062360E+0001
 5.00620651400000E+0001   7.48710010620019E+0001
 5.00750651400000E+0001   8.19031490996076E+0001
 5.00880651400000E+0001   8.18676079641290E+0001
 5.01010651400000E+0001   8.08050222127038E+0001
 5.01140651400000E+0001   7.72877390133315E+0001
 5.01270651400000E+0001   8.47602704210838E+0001
 5.01400651400000E+0001   7.93421295970517E+0001
 5.01530651400000E+0001   6.98004977731791E+0001
 5.01660651400000E+0001   7.16001838697794E+0001
 5.01790651400000E+0001   7.24022089377673E+0001
 5.01920651400000E+0001   8.39544097461689E+0001
 5.02050651400000E+0001   8.69531827796289E+0001
 5.02180651400000E+0001   7.51047778261365E+0001
 5.02310651400000E+0001   8.44046780389627E+0001
 5.02440651400000E+0001   8.18639770095432E+0001
 5.02570651400000E+0001   6.70526959460827E+0001
 5.02700651400000E+0001   7.72725887511263E+0001
 5.02830651400000E+0001   7.44300212692435E+0001
 5.02960651400000E+0001   9.00083646538729E+0001
 5.03090651400000E+0001   9.37046670607619E+0001
 5.03220651400000E+0001   8.00011444676085E+0001
 5.03350651400000E+0001   8.93379531696515E+0001
 5.03480651400000E+0001   8.48907871595597E+0001
 5.03610651400000E+0001   7.70005570791970E+0001
 5.03740651400000E+0001   7.79563272743187E+0001
 5.03870651400000E+0001   8.25443100886418E+0001
 5.04000651400000E+0001   8.34587002959484E+0001
 5.04130651400000E+0001   7.51935060572881E+0001
 5.04260651400000E+0001   7.06975263433175E+0001
 5.04390651400000E+0001   7.08410206067846E+0001
 5.04520651400000E+0001   8.16056028257085E+0001
 5.04650651400000E+0001   7.86353264029246E+0001
 5.04780651400000E+0001   7.52177168277959E+0001
 5.04910651400000E+0001   6.88985810066196E+0001
 5.05040651400000E+0001   6.78164857653403E+0001
 5.05170651400000E+0001   6.69034455677909E+0001
 5.05300651400000E+0001   7.70727299918148E+0001
 5.05430651400000E+0001   7.83741112264943E+0001
 5.05560651400000E+0001   8.33724950241635E+0001
 5.05690651400000E+0001   7.25520801084346E+0001
 5.05820651400000E+0001   8.51956901804487E+0001
 5.05950651400000E+0001   9.09102685931975E+0001
 5.06080651400000E+0001   8.70133117765589E+0001
 5.06210651400000E+0001   8.79784986175602E+0001
 5.06340651400000E+0001   8.00578772468571E+0001
 5.06470651400000E+0001   7.50859296184916E+0001
 5.06600651400000E+0001   9.34878226534791E+0001
 5.06730651400000E+0001   7.76279861008837E+0001
 5.06860651400000E+0001   7.31878188735313E+0001
 5.06990651400000E+0001   5.79082168192326E+0001
 5.07120651400000E+0001   6.72673103838068E+0001
 5.07250651400000E+0001   8.55458380925278E+0001
 5.07380651400000E+0001   7.60383393157737E+0001
 5.07510651400000E+0001   5.60247518859226E+0001
 5.07640651400000E+0001   7.00868824667590E+0001
 5.07770651400000E+0001   8.43734254260682E+0001
 5.07900651400000E+0001   7.72619841875627E+0001
 5.08030651400000E+0001   7.34087037245681E+0001
 5.08160651400000E+0001   7.89555212963954E+0001
 5.08290651400000E+0001   8.92826866979660E+0001
 5.08420651400000E+0001   8.84989196712754E+0001
 5.08550651400000E+0001   7.39926739857440E+0001
 5.08680651400000E+0001   7.91413407765812E+0001
 5.08810651400000E+0001   7.13505746174009E+0001
 5.08940651400000E+0001   7.85315294754059E+0001
 5.09070651400000E+0001   8.49222731634450E+0001
 5.09200651400000E+0001   7.74819765057393E+0001
 5.09330651400000E+0001   8.57036439875146E+0001
 5.09460651400000E+0001   8.07001302752052E+0001
 5.09590651400000E+0001   7.20431478856325E+0001
 5.09720651400000E+0001   8.32262217098299E+0001
 5.09850651400000E+0001   8.43764023328884E+0001
 5.09980651400000E+0001   8.37155322599085E+0001
 5.10110651400000E+0001   8.18855576885322E+0001
 5.10240651400000E+0001   6.84887575026193E+0001
 5.10370651400000E+0001   7.05375071858253E+0001
 5.10500651400000E+0001   7.80521637536568E+0001
 5.10630651400000E+0001   8.39927165992246E+0001
 5.10760651400000E+0001   7.55135628525122E+0001
 5.10890651400000E+0001   7.51647153546137E+0001
 5.11020651400000E+0001   8.56278965660602E+0001
 5.11150651400000E+0001   7.56096448073469E+0001
 5.11280651400000E+0001   7.19267313974174E+0001
 5.11410651400000E+0001   7.07594824337819E+0001
 5.11540651400000E+0001   7.21721464848020E+0001
 5.11670651400000E+0001   8.20329692296414E+0001
 5.11800651400000E+0001   8.41200271381340E+0001
 5.11930651400000E+0001   7.80371557056273E+0001
 5.12060651400000E+0001   7.55568328796755E+0001
 5.12190651400000E+0001   7.81860505492048E+0001
 5.12320651400000E+0001   7.51724380425817E+0001
 5.12450651400000E+0001   7.73190535320197E+0001
 5.12580651400000E+0001   8.04174510149700E+0001
 5.12710651400000E+0001   7.24267015059422E+0001
 5.12840651400000E+0001   6.89876835587071E+0001
 5.12970651400000E+0001   7.05136290574313E+0001
 5.13100651400000E+0001   7.28623235504153E+0001
 5.13230651400000E+0001   8.25393117980833E+0001
 5.13360651400000E+0001   7.99238300279169E+0001
 5.13490651400000E+0001   7.11290279421225E+0001
 5.13620651400000E+0001   7.67486170776115E+0001
 5.13750651400000E+0001   7.68650539331183E+0001
 5.13880651400000E+0001   7.90067965260082E+0001
 5.14010651400000E+0001   8.47788021861515E+0001
 5.14140651400000E+0001   8.14111675218371E+0001
 5.14270651400000E+0001   8.59745482067527E+0001
 5.14400651400000E+0001   8.71849723763590E+0001
 5.14530651400000E+0001   7.50442562296654E+0001
 5.14660651400000E+0001   8.09274996549810E+0001
 5.14790651400000E+0001   7.79572232321988E+0001
 5.14920651400000E+0001   7.49869468094165E+0001
 5.15050651400000E+0001   7.10328126332473E+0001
 5.15180651400000E+0001   7.08169346183824E+0001
 5.15310651400000E+0001   8.02330611356949E+0001
 5.15440651400000E+0001   8.47898443051240E+0001
 5.15570651400000E+0001   8.09284620449325E+0001
 5.15700651400000E+0001   6.79598692006200E+0001
 5.15830651400000E+0001   8.65375462348664E+0001
 5.15960651400000E+0001   8.10198696223714E+0001
 5.16090651400000E+0001   6.69676053270583E+0001
 5.16220651400000E+0001   8.33295977799582E+0001
 5.16350651400000E+0001   7.61701511476769E+0001
 5.16480651400000E+0001   7.24082585067818E+0001
 5.16610651400000E+0001   7.89108714378240E+0001
 5.16740651400000E+0001   7.41854154974341E+0001
 5.16870651400000E+0001   8.39743691020166E+0001
 5.17000651400000E+0001   7.22550969056043E+0001
 5.17130651400000E+0001   7.85084975617508E+0001
 5.17260651400000E+0001   8.06817940409381E+0001
 5.17390651400000E+0001   7.87016097590833E+0001
 5.17520651400000E+0001   7.79775176860909E+0001
 5.17650651400000E+0001   8.43895598441129E+0001
 5.17780651400000E+0001   8.70006294271447E+0001
 5.17910651400000E+0001   8.62318857914613E+0001
 5.18040651400000E+0001   7.99006733580653E+0001
 5.18170651400000E+0001   7.93605328753811E+0001
 5.18300651400000E+0001   8.27603747746218E+0001
 5.18430651400000E+0001   8.01408990714103E+0001
 5.18560651400000E+0001   8.20367245904022E+0001
 5.18690651400000E+0001   8.27504033403689E+0001
 5.18820651400000E+0001   7.75591966218198E+0001
 5.18950651400000E+0001   6.69400662476790E+0001
 5.19080651400000E+0001   6.53657649241811E+0001
 5.19210651400000E+0001   8.29279471096122E+0001
 5.19340651400000E+0001   7.60014777647686E+0001
 5.19470651400000E+0001   7.79816331074454E+0001
 5.19600651400000E+0001   6.91749254751038E+0001
 5.19730651400000E+0001   6.22055190943308E+0001
 5.19860651400000E+0001   9.27459317547003E+0001
 5.19990651400000E+0001   7.11795299254429E+0001
 5.20120651400000E+0001   7.75282357331166E+0001
 5.20250651400000E+0001   8.54489728605359E+0001
 5.20380651400000E+0001   7.21835825755818E+0001
 5.20510651400000E+0001   7.73790598345155E+0001
 5.20640651400000E+0001   8.79149279678734E+0001
 5.20770651400000E+0001   7.83039555825443E+0001
 5.20900651400000E+0001   8.22894106730912E+0001
 5.21030651400000E+0001   8.21290399828506E+0001
 5.21160651400000E+0001   6.99375574957037E+0001
 5.21290651400000E+0001   6.71487616486638E+0001
 5.21420651400000E+0001   7.87858978604384E+0001
 5.21550651400000E+0001   7.10177844626223E+0001
 5.21680651400000E+0001   7.47543944512905E+0001
 5.21810651400000E+0001   8.49333192054282E+0001
 5.21940651400000E+0001   8.05833906427875E+0001
 5.22070651400000E+0001   7.02859342528363E+0001
 5.22200651400000E+0001   8.13000111913132E+0001
 5.22330651400000E+0001   7.10972427615884E+0001
 5.22460651400000E+0001   7.69129128747346E+0001
 5.22590651400000E+0001   8.37634756771235E+0001
 5.22720651400000E+0001   7.60886435394621E+0001
 5.22850651400000E+0001   7.37332773309922E+0001
 5.22980651400000E+0001   7.76147058603474E+0001
 5.23110651400000E+0001   8.11393285585053E+0001
 5.23240651400000E+0001   6.65345072469817E+0001
 5.23370651400000E+0001   7.87138321063325E+0001
 5.23500651400000E+0001   8.90501505920589E+0001
 5.23630651400000E+0001   7.51889613205730E+0001
 5.23760651400000E+0001   8.65741109153387E+0001
 5.23890651400000E+0001   7.24772706989811E+0001
 5.24020651400000E+0001   7.34906816977447E+0001
 5.24150651400000E+0001   7.40342010363203E+0001
 5.24280651400000E+0001   6.93771138038596E+0001
 5.24410651400000E+0001   7.26813644282826E+0001
 5.24540651400000E+0001   7.31898552774877E+0001
 5.24670651400000E+0001   7.02195788547054E+0001
 5.24800651400000E+0001   7.30866249949793E+0001
 5.24930651400000E+0001   7.54267326819638E+0001
 5.25060651400000E+0001   8.23312695010315E+0001
 5.25190651400000E+0001   7.69208971678649E+0001
 5.25320651400000E+0001   6.80004919660441E+0001
 5.25450651400000E+0001   7.01371191139224E+0001
 5.25580651400000E+0001   6.78065873604054E+0001
 5.25710651400000E+0001   7.22296886146230E+0001
 5.25840651400000E+0001   7.54608752352687E+0001
 5.25970651400000E+0001   7.29784993164313E+0001
 5.26100651400000E+0001   7.69388678801410E+0001
 5.26230651400000E+0001   7.18805781922963E+0001
 5.26360651400000E+0001   7.19012322351516E+0001
 5.26490651400000E+0001   7.87264058382168E+0001
 5.26620651400000E+0001   7.60005498444023E+0001
 5.26750651400000E+0001   7.73055673892937E+0001
 5.26880651400000E+0001   7.90005715487866E+0001
 5.27010651400000E+0001   7.85853958882236E+0001
 5.27140651400000E+0001   7.27321769469483E+0001
 5.27270651400000E+0001   7.40934161367233E+0001
 5.27400651400000E+0001   8.29900417354400E+0001
 5.27530651400000E+0001   7.98822413158314E+0001
 5.27660651400000E+0001   8.25166337935375E+0001
 5.27790651400000E+0001   7.54903238215379E+0001
 5.27920651400000E+0001   7.34309487172211E+0001
 5.28050651400000E+0001   6.60382649668602E+0001
 5.28180651400000E+0001   7.33930313183387E+0001
 5.28310651400000E+0001   7.08447144630643E+0001
 5.28440651400000E+0001   7.88372148473398E+0001
 5.28570651400000E+0001   8.06310442147141E+0001
 5.28700651400000E+0001   8.04398519751002E+0001
 5.28830651400000E+0001   8.79206644494179E+0001
 5.28960651400000E+0001   7.06682746424485E+0001
 5.29090651400000E+0001   6.82831555246873E+0001
 5.29220651400000E+0001   7.22259315238319E+0001
 5.29350651400000E+0001   7.48918356943619E+0001
 5.29480651400000E+0001   7.85091041636940E+0001
 5.29610651400000E+0001   6.71849241003758E+0001
 5.29740651400000E+0001   6.11337756371314E+0001
 5.29870651400000E+0001   7.68038040103729E+0001
 5.30000651400000E+0001   7.35716561699640E+0001
 5.30130651400000E+0001   6.45927617218752E+0001
 5.30260651400000E+0001   7.16665053307779E+0001
 5.30390651400000E+0001   6.84295795020808E+0001
 5.30520651400000E+0001   6.16193876820533E+0001
 5.30650651400000E+0001   7.15495636929108E+0001
 5.30780651400000E+0001   7.64013641388990E+0001
 5.30910651400000E+0001   8.43565697419400E+0001
 5.31040651400000E+0001   7.20005209052232E+0001
 5.31170651400000E+0001   7.36597571178026E+0001
 5.31300651400000E+0001   8.86498957515945E+0001
 5.31430651400000E+0001   8.40673516485443E+0001
 5.31560651400000E+0001   7.40183808682713E+0001
 5.31690651400000E+0001   8.78847531525726E+0001
 5.31820651400000E+0001   8.59045688707178E+0001
 5.31950651400000E+0001   8.41530539905553E+0001
 5.32080651400000E+0001   8.76340825118817E+0001
 5.32210651400000E+0001   7.49639798511784E+0001
 5.32340651400000E+0001   7.30339932814068E+0001
 5.32470651400000E+0001   7.69943039667583E+0001
 5.32600651400000E+0001   7.79890859420148E+0001
 5.32730651400000E+0001   8.19150193897955E+0001
 5.32860651400000E+0001   7.13449078272514E+0001
 5.32990651400000E+0001   7.29180808328609E+0001
 5.33120651400000E+0001   8.05914760388091E+0001
 5.33250651400000E+0001   8.28784928053403E+0001
 5.33380651400000E+0001   9.87942515814160E+0001
 5.33510651400000E+0001   6.78314112783183E+0001
 5.33640651400000E+0001   6.40912621497798E+0001
 5.33770651400000E+0001   6.75976350989180E+0001
 5.33900651400000E+0001   7.42261374350653E+0001
 5.34030651400000E+0001   7.32416169490504E+0001
 5.34160651400000E+0001   7.64787190856648E+0001
 5.34290651400000E+0001   7.87198223642858E+0001
 5.34420651400000E+0001   9.42954874249729E+0001
 5.34550651400000E+0001   8.35403298386427E+0001
 5.34680651400000E+0001   7.60230050126815E+0001
 5.34810651400000E+0001   7.66399060904377E+0001
 5.34940651400000E+0001   7.37614904930061E+0001
 5.35070651400000E+0001   8.41984498775433E+0001
 5.35200651400000E+0001   8.54207565095175E+0001
 5.35330651400000E+0001   8.34405722276627E+0001
 5.35460651400000E+0001   7.37593252350191E+0001
 5.35590651400000E+0001   7.93626166197552E+0001
 5.35720651400000E+0001   7.22470041696895E+0001
 5.35850651400000E+0001   7.64041090956126E+0001
 5.35980651400000E+0001   7.97310174443966E+0001
 5.36110651400000E+0001   8.07211095853240E+0001
 5.36240651400000E+0001   6.82095032766105E+0001
 5.36370651400000E+0001   7.00074619321555E+0001
 5.36500651400000E+0001   7.57636702205826E+0001
 5.36630651400000E+0001   7.42770753740996E+0001
 5.36760651400000E+0001   6.96457514779829E+0001
 5.36890651400000E+0001   7.98992162597580E+0001
 5.37020651400000E+0001   8.14427461796438E+0001
 5.37150651400000E+0001   7.32296810915370E+0001
 5.37280651400000E+0001   8.38889954882730E+0001
 5.37410651400000E+0001   8.95151461488353E+0001
 5.37540651400000E+0001   8.37203832775153E+0001
 5.37670651400000E+0001   7.19773408883264E+0001
 5.37800651400000E+0001   7.31000924740862E+0001
 5.37930651400000E+0001   7.50919668759821E+0001
 5.38060651400000E+0001   6.95697017776104E+0001
 5.38190651400000E+0001   7.09337098303239E+0001
 5.38320651400000E+0001   7.34485611688123E+0001
 5.38450651400000E+0001   7.40846463642842E+0001
 5.38580651400000E+0001   6.75505263538795E+0001
 5.38710651400000E+0001   7.24894776592573E+0001
 5.38840651400000E+0001   8.14636589963709E+0001
 5.38970651400000E+0001   8.20101737302383E+0001
 5.39100651400000E+0001   7.90757712947861E+0001
 5.39230651400000E+0001   7.15876926301623E+0001
 5.39360651400000E+0001   6.75825388356507E+0001
 5.39490651400000E+0001   6.60004774964546E+0001
 5.39620651400000E+0001   6.41891844271403E+0001
 5.39750651400000E+0001   7.39331123679502E+0001
 5.39880651400000E+0001   8.72698336850004E+0001
 5.40010651400000E+0001   7.61220783171672E+0001
 5.40140651400000E+0001   6.64776972180608E+0001
 5.40270651400000E+0001   7.92685236762682E+0001
 5.40400651400000E+0001   8.74980823514091E+0001
 5.40530651400000E+0001   7.70849361308004E+0001
 5.40660651400000E+0001   7.40005353748127E+0001
 5.40790651400000E+0001   7.50904260624020E+0001
 5.40920651400000E+0001   7.80607024851842E+0001
 5.41050651400000E+0001   7.34747113291318E+0001
 5.41180651400000E+0001   7.43425058929437E+0001
 5.41310651400000E+0001   9.61461829083580E+0001
 5.41440651400000E+0001   8.22359650740274E+0001
 5.41570651400000E+0001   7.40005353748127E+0001
 5.41700651400000E+0001   7.60577740463618E+0001
 5.41830651400000E+0001   8.24204667430029E+0001
 5.41960651400000E+0001   8.70968663965820E+0001
 5.42090651400000E+0001   8.60384617736608E+0001
 5.42220651400000E+0001   7.42378500196359E+0001
 5.42350651400000E+0001   7.39550470608753E+0001
 5.42480651400000E+0001   7.83597740544572E+0001
 5.42610651400000E+0001   7.27760425582956E+0001
 5.42740651400000E+0001   7.30733733444982E+0001
 5.42870651400000E+0001   7.41353815633698E+0001
 5.43000651400000E+0001   6.67005214943562E+0001
 5.43130651400000E+0001   8.07068168093964E+0001
 5.43260651400000E+0001   7.51754527219937E+0001
 5.43390651400000E+0001   7.60005498444023E+0001
 5.43520651400000E+0001   7.47599104471863E+0001
 5.43650651400000E+0001   6.81456567968288E+0001
 5.43780651400000E+0001   6.71070028839968E+0001
 5.43910651400000E+0001   5.76324254177610E+0001
 5.44040651400000E+0001   7.62313889427685E+0001
 5.44170651400000E+0001   8.01106534203076E+0001
 5.44300651400000E+0001   9.61845111423668E+0001
 5.44430651400000E+0001   7.87435487460433E+0001
 5.44560651400000E+0001   7.56217539758308E+0001
 5.44690651400000E+0001   7.11322018301223E+0001
 5.44820651400000E+0001   7.42868948175484E+0001
 5.44950651400000E+0001   9.57246111876242E+0001
 5.45080651400000E+0001   8.91867217572202E+0001
 5.45210651400000E+0001   6.85183555203971E+0001
 5.45340651400000E+0001   8.77929215718856E+0001
 5.45470651400000E+0001   7.50429835394919E+0001
 5.45600651400000E+0001   8.19735272388571E+0001
 5.45730651400000E+0001   8.89041722253490E+0001
 5.45860651400000E+0001   8.70480229495609E+0001
 5.45990651400000E+0001   6.47735356935877E+0001
 5.46120651400000E+0001   7.26087855995377E+0001
 5.46250651400000E+0001   6.82677021800921E+0001
 5.46380651400000E+0001   8.48601937321649E+0001
 5.46510651400000E+0001   7.76600071540908E+0001
 5.46640651400000E+0001   6.04977986922911E+0001
 5.46770651400000E+0001   9.61835243300601E+0001
 5.46900651400000E+0001   8.47518981944443E+0001
 5.47030651400000E+0001   6.88074064274511E+0001
 5.47160651400000E+0001   7.05091228709086E+0001
 5.47290651400000E+0001   7.18677581114759E+0001
 5.47420651400000E+0001   8.91471078488254E+0001
 5.47550651400000E+0001   8.01368660547323E+0001
 5.47680651400000E+0001   8.38630584301135E+0001
 5.47810651400000E+0001   7.34144380394547E+0001
 5.47940651400000E+0001   7.75418654441228E+0001
 5.48070651400000E+0001   8.62703564493866E+0001
 5.48200651400000E+0001   6.80546670625121E+0001
 5.48330651400000E+0001   7.79710059041555E+0001
 5.48460651400000E+0001   7.96665674644420E+0001
 5.48590651400000E+0001   7.43920105345330E+0001
 5.48720651400000E+0001   8.05823122251004E+0001
 5.48850651400000E+0001   7.02801241390705E+0001
 5.48980651400000E+0001   7.41223079249695E+0001
 5.49110651400000E+0001   9.73966846325856E+0001
 5.49240651400000E+0001   6.83563399684419E+0001
 5.49370651400000E+0001   7.73842876715946E+0001
 5.49500651400000E+0001   8.07124388193976E+0001
 5.49630651400000E+0001   8.62658373312463E+0001
 5.49760651400000E+0001   8.18543592406827E+0001
 5.49890651400000E+0001   7.80005643139918E+0001
 5.50020651400000E+0001   7.86595917838282E+0001
 5.50150651400000E+0001   7.70532344208795E+0001
 5.50280651400000E+0001   7.21653661517922E+0001
 5.50410651400000E+0001   7.12381528925523E+0001
 5.50540651400000E+0001   6.89051380666878E+0001
 5.50670651400000E+0001   7.67470683126851E+0001
 5.50800651400000E+0001   7.64088903082694E+0001
 5.50930651400000E+0001   7.61258399079622E+0001
 5.51060651400000E+0001   7.95799877410248E+0001
 5.51190651400000E+0001   7.65835721933560E+0001
 5.51320651400000E+0001   7.56792933883233E+0001
 5.51450651400000E+0001   7.15038479728298E+0001
 5.51580651400000E+0001   7.02390196318656E+0001
 5.51710651400000E+0001   7.08811652484099E+0001
 5.51840651400000E+0001   6.84805735718042E+0001
 5.51970651400000E+0001   7.25905867825549E+0001
 5.52100651400000E+0001   8.15014160509017E+0001
 5.52230651400000E+0001   7.42362938539539E+0001
 5.52360651400000E+0001   6.39215095715410E+0001
 5.52490651400000E+0001   7.49371305307358E+0001
 5.52620651400000E+0001   7.57919136409219E+0001
 5.52750651400000E+0001   6.63520301775528E+0001
 5.52880651400000E+0001   7.02035163565317E+0001
 5.53010651400000E+0001   7.34312179242481E+0001
 5.53140651400000E+0001   7.73667328977152E+0001
 5.53270651400000E+0001   7.54268397092436E+0001
 5.53400651400000E+0001   6.64014219990832E+0001
 5.53530651400000E+0001   6.85646023662946E+0001
 5.53660651400000E+0001   7.40494281895800E+0001
 5.53790651400000E+0001   7.45461808964673E+0001
 5.53920651400000E+0001   7.53100196559246E+0001
 5.54050651400000E+0001   8.01623181993406E+0001
 5.54180651400000E+0001   6.95124352246276E+0001
 5.54310651400000E+0001   7.67067531204900E+0001
 5.54440651400000E+0001   6.55383098258758E+0001
 5.54570651400000E+0001   7.30005281400180E+0001
 5.54700651400000E+0001   7.23969410121055E+0001
 5.54830651400000E+0001   7.07086352003390E+0001
 5.54960651400000E+0001   7.14103233167441E+0001
 5.55090651400000E+0001   7.88092185625738E+0001
 5.55220651400000E+0001   8.74278447658099E+0001
 5.55350651400000E+0001   8.19917281094833E+0001
 5.55480651400000E+0001   7.85159655472801E+0001
 5.55610651400000E+0001   7.79065760472456E+0001
 5.55740651400000E+0001   7.78900340093627E+0001
 5.55870651400000E+0001   6.95476910411448E+0001
 5.56000651400000E+0001   7.85958673515387E+0001
 5.56130651400000E+0001   7.70005570791970E+0001
 5.56260651400000E+0001   7.93733419207572E+0001
 5.56390651400000E+0001   9.13815056677085E+0001
 5.56520651400000E+0001   9.32826490383897E+0001
 5.56650651400000E+0001   6.99171589765653E+0001
 5.56780651400000E+0001   7.72863271763337E+0001
 5.56910651400000E+0001   8.75440508859308E+0001
 5.57040651400000E+0001   6.63538150862083E+0001
 5.57170651400000E+0001   7.52087360676701E+0001
 5.57300651400000E+0001   6.86908957209827E+0001
 5.57430651400000E+0001   6.60937635625393E+0001
 5.57560651400000E+0001   6.80009363978578E+0001
 5.57690651400000E+0001   7.96616744539368E+0001
 5.57820651400000E+0001   8.70475248946912E+0001
 5.57950651400000E+0001   7.33222822837132E+0001
 5.58080651400000E+0001   7.83449125975588E+0001
 5.58210651400000E+0001   6.42708270499144E+0001
 5.58340651400000E+0001   7.20244013142376E+0001
 5.58470651400000E+0001   7.31122506611940E+0001
 5.58600651400000E+0001   8.10046362396558E+0001
 5.58730651400000E+0001   8.19947139109936E+0001
 5.58860651400000E+0001   6.92058268694113E+0001
 5.58990651400000E+0001   9.14093464131568E+0001
 5.59120651400000E+0001   8.13924568799421E+0001
 5.59250651400000E+0001   6.76380407782869E+0001
 5.59380651400000E+0001   6.51113798846856E+0001
 5.59510651400000E+0001   8.74317661676086E+0001
 5.59640651400000E+0001   7.23556436568849E+0001
 5.59770651400000E+0001   6.55116708203462E+0001
 5.59900651400000E+0001   7.76689589310422E+0001
 5.60030651400000E+0001   8.16855024106236E+0001
 5.60160651400000E+0001   7.13798509322309E+0001
 5.60290651400000E+0001   6.91253596694221E+0001
 5.60420651400000E+0001   9.40922176988198E+0001
 5.60550651400000E+0001   8.08943774403507E+0001
 5.60680651400000E+0001   9.32177910369623E+0001
 5.60810651400000E+0001   8.17974258976723E+0001
 5.60940651400000E+0001   8.31284280331631E+0001
 5.61070651400000E+0001   9.13144945704120E+0001
 5.61200651400000E+0001   8.01134635162303E+0001
 5.61330651400000E+0001   6.74541312158365E+0001
 5.61460651400000E+0001   7.99272577618344E+0001
 5.61590651400000E+0001   7.23650282095802E+0001
 5.61720651400000E+0001   6.51715481657795E+0001
 5.61850651400000E+0001   8.06297155160445E+0001
 5.61980651400000E+0001   8.82385022501814E+0001
 5.62110651400000E+0001   7.35437004631280E+0001
 5.62240651400000E+0001   7.45356604499313E+0001
 5.62370651400000E+0001   7.41356981284944E+0001
 5.62500651400000E+0001   7.58257267152512E+0001
 5.62630651400000E+0001   7.00367115797874E+0001
 5.62760651400000E+0001   7.45516487480651E+0001
 5.62890651400000E+0001   7.32646837785441E+0001
 5.63020651400000E+0001   7.43337100121257E+0001
 5.63150651400000E+0001   8.65081366359560E+0001
 5.63280651400000E+0001   7.32432022635647E+0001
 5.63410651400000E+0001   7.63752295135673E+0001
 5.63540651400000E+0001   6.39372831509010E+0001
 5.63670651400000E+0001   6.92781625814190E+0001
 5.63800651400000E+0001   8.30363223092636E+0001
 5.63930651400000E+0001   7.78338116223260E+0001
 5.64060651400000E+0001   6.88892985182057E+0001
 5.64190651400000E+0001   7.17745117318040E+0001
 5.64320651400000E+0001   6.86232015587236E+0001
 5.64450651400000E+0001   6.85761881500727E+0001
 5.64580651400000E+0001   7.35481862819509E+0001
 5.64710651400000E+0001   7.18495631825484E+0001
 5.64840651400000E+0001   7.68622698402172E+0001
 5.64970651400000E+0001   8.09289490466401E+0001
 5.65100651400000E+0001   7.84925737823225E+0001
 5.65230651400000E+0001   7.65063162962001E+0001
 5.65360651400000E+0001   7.20715371372282E+0001
 5.65490651400000E+0001   6.80439942311138E+0001
 5.65620651400000E+0001   6.70004847312494E+0001
 5.65750651400000E+0001   6.97510185140196E+0001
 5.65880651400000E+0001   7.25520209367569E+0001
 5.66010651400000E+0001   6.49830471549244E+0001
 5.66140651400000E+0001   7.18614547230010E+0001
 5.66270651400000E+0001   8.29303403765151E+0001
 5.66400651400000E+0001   6.73662739963119E+0001
 5.66530651400000E+0001   6.42031878471310E+0001
 5.66660651400000E+0001   6.61102646992509E+0001
 5.66790651400000E+0001   7.44098128462005E+0001
 5.66920651400000E+0001   7.70494113782783E+0001
 5.67050651400000E+0001   7.98980992047249E+0001
 5.67180651400000E+0001   8.94628254776346E+0001
 5.67310651400000E+0001   8.20180379505602E+0001
 5.67440651400000E+0001   8.49883143733425E+0001
 5.67570651400000E+0001   8.25301430385712E+0001
 5.67700651400000E+0001   6.95970691529594E+0001
 5.67830651400000E+0001   6.31984096316456E+0001
 5.67960651400000E+0001   6.80275037195308E+0001
 5.68090651400000E+0001   6.99242672505819E+0001
 5.68220651400000E+0001   6.38886634662126E+0001
 5.68350651400000E+0001   6.71816899489732E+0001
 5.68480651400000E+0001   6.17505337580192E+0001
 5.68610651400000E+0001   6.60404351356604E+0001
 5.68740651400000E+0001   7.46378856844618E+0001
 5.68870651400000E+0001   5.85869729282759E+0001
 5.69000651400000E+0001   8.58468275399223E+0001
 5.69130651400000E+0001   7.66049466637812E+0001
 5.69260651400000E+0001   8.60485082468782E+0001
 5.69390651400000E+0001   7.94734652625675E+0001
 5.69520651400000E+0001   6.97064324492302E+0001
 5.69650651400000E+0001   7.67151326783774E+0001
 5.69780651400000E+0001   7.31665475079070E+0001
 5.69910651400000E+0001   8.80428342652647E+0001
 5.70040651400000E+0001   7.26191798926286E+0001
 5.70170651400000E+0001   8.81853724467849E+0001
 5.70300651400000E+0001   7.48894391244919E+0001
 5.70430651400000E+0001   7.49112308960469E+0001
 5.70560651400000E+0001   8.30006004879656E+0001
 5.70690651400000E+0001   8.43836899477051E+0001
 5.70820651400000E+0001   9.75716577514877E+0001
 5.70950651400000E+0001   6.69233977331454E+0001
 5.71080651400000E+0001   8.06909084869006E+0001
 5.71210651400000E+0001   7.43750751889291E+0001
 5.71340651400000E+0001   6.03818268978206E+0001
 5.71470651400000E+0001   7.20227572129723E+0001
 5.71600651400000E+0001   7.38839151769798E+0001
 5.71730651400000E+0001   6.40214261378564E+0001
 5.71860651400000E+0001   7.59023581939110E+0001
 5.71990651400000E+0001   8.48377353748806E+0001
 5.72120651400000E+0001   7.52806708623585E+0001
 5.72250651400000E+0001   6.92280667156936E+0001
 5.72380651400000E+0001   7.85221414186886E+0001
 5.72510651400000E+0001   6.67513328858575E+0001
 5.72640651400000E+0001   8.46471581774709E+0001
 5.72770651400000E+0001   6.75522433886807E+0001
 5.72900651400000E+0001   6.96504928817191E+0001
 5.73030651400000E+0001   7.36108614454309E+0001
 5.73160651400000E+0001   8.47126192777962E+0001
 5.73290651400000E+0001   7.45247608510600E+0001
 5.73420651400000E+0001   8.26018063193378E+0001
 5.73550651400000E+0001   7.01937536910732E+0001
 5.73680651400000E+0001   7.39715849478358E+0001
 5.73810651400000E+0001   7.92160335558363E+0001
 5.73940651400000E+0001   6.91691985436621E+0001
 5.74070651400000E+0001   7.27633607418305E+0001
 5.74200651400000E+0001   7.72539470053897E+0001
 5.74330651400000E+0001   8.12143155690994E+0001
 5.74460651400000E+0001   7.64459342138040E+0001
 5.74590651400000E+0001   7.50005426096075E+0001
 5.74720651400000E+0001   7.34531575452567E+0001
 5.74850651400000E+0001   7.22367507017099E+0001
 5.74980651400000E+0001   6.97389338719011E+0001
 5.75110651400000E+0001   7.64399717065777E+0001
 5.75240651400000E+0001   8.48728288024388E+0001
 5.75370651400000E+0001   8.12076929244312E+0001
 5.75500651400000E+0001   7.11443498900904E+0001
 5.75630651400000E+0001   7.78605082175145E+0001
 5.75760651400000E+0001   7.85287343469825E+0001
 5.75890651400000E+0001   7.49471870170860E+0001
 5.76020651400000E+0001   8.41186592773656E+0001
 5.76150651400000E+0001   8.30190054000087E+0001
 5.76280651400000E+0001   8.85118270585760E+0001
 5.76410651400000E+0001   7.88151539740809E+0001
 5.76540651400000E+0001   6.84609887982898E+0001
 5.76670651400000E+0001   6.57505524829147E+0001
 5.76800651400000E+0001   6.31373045178132E+0001
 5.76930651400000E+0001   6.38149847865921E+0001
 5.77060651400000E+0001   7.27345643684298E+0001
 5.77190651400000E+0001   7.09803816495354E+0001
 5.77320651400000E+0001   6.88759781373080E+0001
 5.77450651400000E+0001   6.87397735332151E+0001
 5.77580651400000E+0001   7.25531841356146E+0001
 5.77710651400000E+0001   7.37284279997820E+0001
 5.77840651400000E+0001   7.04650739177266E+0001
 5.77970651400000E+0001   6.26431612119434E+0001
 5.78100651400000E+0001   5.96096721032806E+0001
 5.78230651400000E+0001   6.85630949741738E+0001
 5.78360651400000E+0001   7.30089766203468E+0001
 5.78490651400000E+0001   8.31753994226449E+0001
 5.78620651400000E+0001   8.50057543260278E+0001
 5.78750651400000E+0001   7.77288081398644E+0001
 5.78880651400000E+0001   7.69832842337656E+0001
 5.79010651400000E+0001   7.14467175783257E+0001
 5.79140651400000E+0001   7.41819649753730E+0001
 5.79270651400000E+0001   7.23104461574084E+0001
 5.79400651400000E+0001   6.84992292542262E+0001
 5.79530651400000E+0001   7.68790432943646E+0001
 5.79660651400000E+0001   8.20174655299549E+0001
 5.79790651400000E+0001   8.01607115828678E+0001
 5.79920651400000E+0001   7.97398037482092E+0001
 5.80050651400000E+0001   7.60005498444023E+0001
 5.80180651400000E+0001   7.70714540336790E+0001
 5.80310651400000E+0001   7.31006710719633E+0001
 5.80440651400000E+0001   7.14403090673020E+0001
 5.80570651400000E+0001   8.28017499387327E+0001
 5.80700651400000E+0001   6.80004919660441E+0001
 5.80830651400000E+0001   6.86152771535562E+0001
 5.80960651400000E+0001   7.00005064356337E+0001
 5.81090651400000E+0001   7.05756312476774E+0001
 5.81220651400000E+0001   7.56099359632321E+0001
 5.81350651400000E+0001   8.55360793941295E+0001
 5.81480651400000E+0001   8.72584465515651E+0001
 5.81610651400000E+0001   8.25467919897729E+0001
 5.81740651400000E+0001   6.74283991165687E+0001
 5.81870651400000E+0001   7.15443772195865E+0001
 5.82000651400000E+0001   6.76007821971669E+0001
 5.82130651400000E+0001   5.89832857799258E+0001
 5.82260651400000E+0001   6.33572196131318E+0001
 5.82390651400000E+0001   8.04362231963073E+0001
 5.82520651400000E+0001   7.55056824584805E+0001
 5.82650651400000E+0001   6.60199520623237E+0001
 5.82780651400000E+0001   7.60005498444023E+0001
 5.82910651400000E+0001   7.62974709748437E+0001
 5.83040651400000E+0001   7.74463824285783E+0001
 5.83170651400000E+0001   7.31001227324105E+0001
 5.83300651400000E+0001   6.61694777459186E+0001
 5.83430651400000E+0001   6.13060363647085E+0001
 5.83560651400000E+0001   7.34837973434910E+0001
 5.83690651400000E+0001   8.55771093948699E+0001
 5.83820651400000E+0001   7.26606667415747E+0001
 5.83950651400000E+0001   9.06870091297412E+0001
 5.84080651400000E+0001   7.30005281400180E+0001
 5.84210651400000E+0001   7.30991473931146E+0001
 5.84340651400000E+0001   7.50793316749694E+0001
 5.84470651400000E+0001   7.66173243746129E+0001
 5.84600651400000E+0001   6.40395917167587E+0001
 5.84730651400000E+0001   6.61355670115671E+0001
 5.84860651400000E+0001   7.99966544103050E+0001
 5.84990651400000E+0001   6.41635895267727E+0001
 5.85120651400000E+0001   9.43772618020439E+0001
 5.85250651400000E+0001   8.14209443340811E+0001
 5.85380651400000E+0001   8.19606525653251E+0001
 5.85510651400000E+0001   9.43525621432327E+0001
 5.85640651400000E+0001   7.71361964804305E+0001
 5.85770651400000E+0001   6.01850883335035E+0001
 5.85900651400000E+0001   6.91248947391732E+0001
 5.86030651400000E+0001   7.72844350565363E+0001
 5.86160651400000E+0001   7.16965324277734E+0001
 5.86290651400000E+0001   7.90164616793316E+0001
 5.86420651400000E+0001   7.38353582115021E+0001
 5.86550651400000E+0001   7.73546816507378E+0001
 5.86680651400000E+0001   6.76695770146723E+0001
 5.86810651400000E+0001   6.68514780108644E+0001
 5.86940651400000E+0001   6.27950576285370E+0001
 5.87070651400000E+0001   7.77926847641027E+0001
 5.87200651400000E+0001   6.37542261294130E+0001
 5.87330651400000E+0001   6.16231143655679E+0001
 5.87460651400000E+0001   6.35847049411551E+0001
 5.87590651400000E+0001   6.71653407250484E+0001
 5.87720651400000E+0001   6.80004919660441E+0001
 5.87850651400000E+0001   7.26288273869142E+0001
 5.87980651400000E+0001   6.63857939453695E+0001
 5.88110651400000E+0001   6.77582582722499E+0001
 5.88240651400000E+0001   6.97421431560485E+0001
 5.88370651400000E+0001   6.26832178222055E+0001
 5.88500651400000E+0001   6.93840130648671E+0001
 5.88630651400000E+0001   7.51362241608423E+0001
 5.88760651400000E+0001   6.26628618293277E+0001
 5.88890651400000E+0001   6.73814396714111E+0001
 5.89020651400000E+0001   7.06362141212100E+0001
 5.89150651400000E+0001   7.40339362244692E+0001
 5.89280651400000E+0001   7.07019642102226E+0001
 5.89410651400000E+0001   6.66956757452339E+0001
 5.89540651400000E+0001   7.69228587775964E+0001
 5.89670651400000E+0001   8.11028667199544E+0001
 5.89800651400000E+0001   7.81325902971705E+0001
 5.89930651400000E+0001   7.88388002840058E+0001
 5.90060651400000E+0001   7.39722523728923E+0001
 5.90190651400000E+0001   6.76288362468275E+0001
 5.90320651400000E+0001   7.35795093898062E+0001
 5.90450651400000E+0001   7.67082221109170E+0001
 5.90580651400000E+0001   7.89427484688078E+0001
 5.90710651400000E+0001   7.53615071923785E+0001
 5.90840651400000E+0001   7.59772692921584E+0001
 5.90970651400000E+0001   7.56663161783907E+0001
 5.91100651400000E+0001   6.94299780000349E+0001
 5.91230651400000E+0001   6.74868951697803E+0001
 5.91360651400000E+0001   6.95188932432345E+0001
 5.91490651400000E+0001   6.70628548199264E+0001
 5.91620651400000E+0001   5.90973394693015E+0001
 5.91750651400000E+0001   6.97445613515771E+0001
 5.91880651400000E+0001   7.89683377074889E+0001
 5.92010651400000E+0001   7.24546271382840E+0001
 5.92140651400000E+0001   7.69982483927593E+0001
 5.92270651400000E+0001   7.72235567545775E+0001
 5.92400651400000E+0001   7.43954012821030E+0001
 5.92530651400000E+0001   7.98294632639705E+0001
 5.92660651400000E+0001   8.17855338330095E+0001
 5.92790651400000E+0001   7.86630239127944E+0001
 5.92920651400000E+0001   7.20005209052232E+0001
 5.93050651400000E+0001   6.93790562169844E+0001
 5.93180651400000E+0001   7.01045883239945E+0001
 5.93310651400000E+0001   7.58085886392298E+0001
 5.93440651400000E+0001   7.10347554572172E+0001
 5.93570651400000E+0001   7.36701973000056E+0001
 5.93700651400000E+0001   7.37008646650994E+0001
 5.93830651400000E+0001   7.41505575930251E+0001
 5.93960651400000E+0001   8.00853181231991E+0001
 5.94090651400000E+0001   7.82957385185168E+0001
 5.94220651400000E+0001   7.92858306594447E+0001
 5.94350651400000E+0001   7.66964505820915E+0001
 5.94480651400000E+0001   7.06547811952788E+0001
 5.94610651400000E+0001   8.03001887754968E+0001
 5.94740651400000E+0001   8.08606610474120E+0001
 5.94870651400000E+0001   6.62427541010708E+0001
 5.95000651400000E+0001   8.04521158784905E+0001
 5.95130651400000E+0001   8.43749812426307E+0001
 5.95260651400000E+0001   9.13531659581497E+0001
 5.95390651400000E+0001   8.24523125014648E+0001
 5.95520651400000E+0001   7.36754944530950E+0001
 5.95650651400000E+0001   7.97672344715473E+0001
 5.95780651400000E+0001   7.63284271543351E+0001
 5.95910651400000E+0001   8.59679190869442E+0001
 5.96040651400000E+0001   7.41218558305061E+0001
 5.96170651400000E+0001   7.07754243352901E+0001
 5.96300651400000E+0001   8.04811819477780E+0001
 5.96430651400000E+0001   6.87167787715643E+0001
 5.96560651400000E+0001   6.04954507475638E+0001
 5.96690651400000E+0001   7.24192941769305E+0001
 5.96820651400000E+0001   6.73483136645049E+0001
 5.96950651400000E+0001   7.10005136704284E+0001
 5.97080651400000E+0001   7.24101816275914E+0001
 5.97210651400000E+0001   9.08564265668709E+0001
 5.97340651400000E+0001   7.23315989101384E+0001
 5.97470651400000E+0001   7.90753350767419E+0001
 5.97600651400000E+0001   8.04787192862798E+0001
 5.97730651400000E+0001   6.22286190484413E+0001
 5.97860651400000E+0001   7.49623601977266E+0001
 5.97990651400000E+0001   7.00119718410372E+0001
 5.98120651400000E+0001   8.08427634344525E+0001
 5.98250651400000E+0001   7.70902122610982E+0001
 5.98380651400000E+0001   6.15177035519631E+0001
 5.98510651400000E+0001   8.30289961089305E+0001
 5.98640651400000E+0001   8.02092150918885E+0001
 5.98770651400000E+0001   5.84281183150172E+0001
 5.98900651400000E+0001   8.02008616328833E+0001
 5.99030651400000E+0001   8.29186961292868E+0001
 5.99160651400000E+0001   8.20924127057165E+0001
 5.99290651400000E+0001   7.21195936809715E+0001
 5.99420651400000E+0001   7.81073744265437E+0001
 5.99550651400000E+0001   7.10945890429630E+0001
 5.99680651400000E+0001   8.30284175373374E+0001
 5.99810651400000E+0001   6.61111440734713E+0001
 5.99940651400000E+0001   6.72439418872981E+0001
 6.00070651400000E+0001   6.80004919660441E+0001
 6.00200651400000E+0001   5.97118216529302E+0001
 6.00330651400000E+0001   6.12762273678727E+0001
 6.00460651400000E+0001   7.17088906801959E+0001
 6.00590651400000E+0001   6.76075613771336E+0001
 6.00720651400000E+0001   7.38925440548800E+0001
 6.00850651400000E+0001   8.14555907782286E+0001
 6.00980651400000E+0001   7.45374593387794E+0001
 6.01110651400000E+0001   8.03545960218746E+0001
 6.01240651400000E+0001   7.02583137216130E+0001
 6.01370651400000E+0001   7.04382646154926E+0001
 6.01500651400000E+0001   6.61627921641113E+0001
 6.01630651400000E+0001   7.04786720158147E+0001
 6.01760651400000E+0001   7.72598435694469E+0001
 6.01890651400000E+0001   7.27008342494492E+0001
 6.02020651400000E+0001   7.06905621528038E+0001
 6.02150651400000E+0001   7.71217792801583E+0001
 6.02280651400000E+0001   8.33517064307612E+0001
 6.02410651400000E+0001   7.37753375528885E+0001
 6.02540651400000E+0001   7.51548407247582E+0001
 6.02670651400000E+0001   7.13148085747730E+0001
 6.02800651400000E+0001   6.95227453471178E+0001
 6.02930651400000E+0001   6.47940130694307E+0001
 6.03060651400000E+0001   7.13829357484411E+0001
 6.03190651400000E+0001   8.34079431652823E+0001
 6.03320651400000E+0001   8.10692110893088E+0001
 6.03450651400000E+0001   6.94514680255808E+0001
 6.03580651400000E+0001   6.22881108345540E+0001
 6.03710651400000E+0001   5.93178344117718E+0001
 6.03840651400000E+0001   6.68156816400001E+0001
 6.03970651400000E+0001   7.99519619823306E+0001
 6.04100651400000E+0001   8.07516254484766E+0001
 6.04230651400000E+0001   7.23096797262898E+0001
 6.04360651400000E+0001   6.54440244615435E+0001
 6.04490651400000E+0001   6.04935637569064E+0001
 6.04620651400000E+0001   6.43894426892540E+0001
 6.04750651400000E+0001   6.81112243546367E+0001
 6.04880651400000E+0001   6.26423046345035E+0001
 6.05010651400000E+0001   6.92347947189643E+0001
 6.05140651400000E+0001   7.90969729081871E+0001
 6.05270651400000E+0001   7.97681156893108E+0001
 6.05400651400000E+0001   7.46570565038099E+0001
 6.05530651400000E+0001   7.59739693201454E+0001
 6.05660651400000E+0001   8.60549476195847E+0001
 6.05790651400000E+0001   7.98050264855084E+0001
 6.05920651400000E+0001   8.17852107673632E+0001
 6.06050651400000E+0001   7.95590249623249E+0001
 6.06180651400000E+0001   7.66079106821285E+0001
 6.06310651400000E+0001   7.81000492752397E+0001
 6.06440651400000E+0001   7.47637881351415E+0001
 6.06570651400000E+0001   7.32022476417813E+0001
 6.06700651400000E+0001   6.83271465736421E+0001
 6.06830651400000E+0001   7.73234637966202E+0001
 6.06960651400000E+0001   7.36186815842100E+0001
 6.07090651400000E+0001   7.09712232097128E+0001
 6.07220651400000E+0001   8.58279836838580E+0001
 6.07350651400000E+0001   8.24341078040570E+0001
 6.07480651400000E+0001   7.77206110413258E+0001
 6.07610651400000E+0001   6.87370830466187E+0001
 6.07740651400000E+0001   6.77469909056913E+0001
 6.07870651400000E+0001   6.79748285971913E+0001
 6.08000651400000E+0001   7.10005136704284E+0001
 6.08130651400000E+0001   7.34618272366930E+0001
 6.08260651400000E+0001   7.94345050345632E+0001
 6.08390651400000E+0001   7.20397623457999E+0001
 6.08520651400000E+0001   7.76526970048742E+0001
 6.08650651400000E+0001   6.94709309790204E+0001
 6.08780651400000E+0001   7.40877622341007E+0001
 6.08910651400000E+0001   6.56563690172092E+0001
 6.09040651400000E+0001   6.93086183908800E+0001
 6.09170651400000E+0001   7.12888026727348E+0001
 6.09300651400000E+0001   7.16582340671597E+0001
 6.09430651400000E+0001   6.58596850006954E+0001
 6.09560651400000E+0001   8.35982385817648E+0001
 6.09690651400000E+0001   6.53139226387128E+0001
 6.09820651400000E+0001   6.97027345387497E+0001
 6.09950651400000E+0001   8.37996198056456E+0001
 6.10080651400000E+0001   6.01499117758516E+0001
 6.10210651400000E+0001   6.31672760611540E+0001
 6.10340651400000E+0001   7.98907614708851E+0001
 6.10470651400000E+0001   7.75506286891787E+0001
 6.10600651400000E+0001   6.80004919660441E+0001
 6.10730651400000E+0001   6.83024524630035E+0001
 6.10860651400000E+0001   8.00920684688569E+0001
 6.10990651400000E+0001   8.59099580131382E+0001
 6.11120651400000E+0001   6.90786376003942E+0001
 6.11250651400000E+0001   5.61890542625600E+0001
 6.11380651400000E+0001   8.33166639257449E+0001
 6.11510651400000E+0001   6.27559650342861E+0001
 6.11640651400000E+0001   7.34694543518533E+0001
 6.11770651400000E+0001   8.25130538759399E+0001
 6.11900651400000E+0001   8.01928396025253E+0001
 6.12030651400000E+0001   6.33324851605417E+0001
 6.12160651400000E+0001   7.02452595239892E+0001
 6.12290651400000E+0001   6.19387635349756E+0001
 6.12420651400000E+0001   6.72742607602301E+0001
 6.12550651400000E+0001   8.83864229596999E+0001
 6.12680651400000E+0001   7.87306421191109E+0001
 6.12810651400000E+0001   7.61340424411206E+0001
 6.12940651400000E+0001   6.74345544023061E+0001
 6.13070651400000E+0001   6.51537930461123E+0001
 6.13200651400000E+0001   6.58372396181347E+0001
 6.13330651400000E+0001   7.01347488094924E+0001
 6.13460651400000E+0001   6.60988786579839E+0001
 6.13590651400000E+0001   7.14566628606471E+0001
 6.13720651400000E+0001   7.22034191590119E+0001
 6.13850651400000E+0001   8.45700567533246E+0001
 6.13980651400000E+0001   8.56696718621050E+0001
 6.14110651400000E+0001   8.03981759210904E+0001
 6.14240651400000E+0001   8.27863619431704E+0001
 6.14370651400000E+0001   8.10116357827205E+0001
 6.14500651400000E+0001   7.63139393278682E+0001
 6.14630651400000E+0001   6.62715890423043E+0001
 6.14760651400000E+0001   7.16104282329653E+0001
 6.14890651400000E+0001   7.21702121714431E+0001
 6.15020651400000E+0001   6.33261709980171E+0001
 6.15150651400000E+0001   7.51309873674271E+0001
 6.15280651400000E+0001   6.84438466943896E+0001
 6.15410651400000E+0001   5.66570706846975E+0001
 6.15540651400000E+0001   6.38704977819910E+0001
 6.15670651400000E+0001   6.96485912471765E+0001
 6.15800651400000E+0001   6.48950908158720E+0001
 6.15930651400000E+0001   7.01678527191197E+0001
 6.16060651400000E+0001   7.12904620211912E+0001
 6.16190651400000E+0001   7.08257942134450E+0001
 6.16320651400000E+0001   7.20005209052232E+0001
 6.16450651400000E+0001   7.14119194220887E+0001
 6.16580651400000E+0001   8.14168686772379E+0001
 6.16710651400000E+0001   8.78631013059345E+0001
 6.16840651400000E+0001   8.53240608225456E+0001
 6.16970651400000E+0001   7.63154322154408E+0001
 6.17100651400000E+0001   6.67663503528436E+0001
 6.17230651400000E+0001   7.56409032653468E+0001
 6.17360651400000E+0001   8.28854472359648E+0001
 6.17490651400000E+0001   7.49077714616130E+0001
 6.17620651400000E+0001   7.04998720739631E+0001
 6.17750651400000E+0001   6.80638104036556E+0001
 6.17880651400000E+0001   6.64390766134458E+0001
 6.18010651400000E+0001   7.08182141064120E+0001
 6.18140651400000E+0001   7.26214195862308E+0001
 6.18270651400000E+0001   7.63979956983478E+0001
 6.18400651400000E+0001   8.16809752625862E+0001
 6.18530651400000E+0001   7.69908589147675E+0001
 6.18660651400000E+0001   7.09003037030591E+0001
 6.18790651400000E+0001   7.00511409336662E+0001
 6.18920651400000E+0001   6.61968782458385E+0001
 6.19050651400000E+0001   6.18548992353609E+0001
 6.19180651400000E+0001   7.70613900417375E+0001
 6.19310651400000E+0001   8.29286616217923E+0001
 6.19440651400000E+0001   7.92429240221572E+0001
 6.19570651400000E+0001   7.86943382916575E+0001
 6.19700651400000E+0001   7.04048208291857E+0001
 6.19830651400000E+0001   7.43564089517825E+0001
 6.19960651400000E+0001   7.50919642199689E+0001
 6.20090651400000E+0001   8.17868700980970E+0001
 6.20220651400000E+0001   7.01059046063175E+0001
 6.20350651400000E+0001   7.06376705027380E+0001
 6.20480651400000E+0001   6.19670354138203E+0001
 6.20610651400000E+0001   6.67294567785261E+0001
 6.20740651400000E+0001   6.80893803673019E+0001
 6.20870651400000E+0001   7.42517331398018E+0001
 6.21000651400000E+0001   7.74133693208251E+0001
 6.21130651400000E+0001   8.12987337214846E+0001
 6.21260651400000E+0001   6.56787119500248E+0001
 6.21390651400000E+0001   5.97119001959643E+0001
 6.21520651400000E+0001   7.77746292879296E+0001
 6.21650651400000E+0001   6.73009566830865E+0001
 6.21780651400000E+0001   7.79095176187908E+0001
 6.21910651400000E+0001   8.01099460986055E+0001
 6.22040651400000E+0001   7.06765898300603E+0001
 6.22170651400000E+0001   6.80882182429387E+0001
 6.22300651400000E+0001   6.38532461867696E+0001
 6.22430651400000E+0001   7.12481820567421E+0001
 6.22560651400000E+0001   8.37991943874764E+0001
 6.22690651400000E+0001   6.87871971219790E+0001
 6.22820651400000E+0001   7.62301988933799E+0001
 6.22950651400000E+0001   8.63527355853489E+0001
 6.23080651400000E+0001   7.83477553986546E+0001
 6.23210651400000E+0001   6.10185991429918E+0001
 6.23340651400000E+0001   7.48170781344711E+0001
 6.23470651400000E+0001   8.60485034495377E+0001
 6.23600651400000E+0001   6.85706912630641E+0001
 6.23730651400000E+0001   5.93641495519087E+0001
 6.23860651400000E+0001   6.98384521933304E+0001
 6.23990651400000E+0001   6.30798688651262E+0001
 6.24120651400000E+0001   6.90469850571597E+0001
 6.24250651400000E+0001   8.29080724558976E+0001
 6.24380651400000E+0001   8.59510494753047E+0001
 6.24510651400000E+0001   7.42963083965298E+0001
 6.24640651400000E+0001   8.94143318769659E+0001
 6.24770651400000E+0001   7.09317073811737E+0001
 6.24900651400000E+0001   7.37746348102353E+0001
 6.25030651400000E+0001   6.74652163763313E+0001
 6.25160651400000E+0001   8.17797152259008E+0001
 6.25290651400000E+0001   6.01559301867429E+0001
 6.25420651400000E+0001   6.97507519544567E+0001
 6.25550651400000E+0001   8.97736027810269E+0001
 6.25680651400000E+0001   6.54794196877127E+0001
 6.25810651400000E+0001   7.42382186693963E+0001
 6.25940651400000E+0001   6.90868591027006E+0001
 6.26070651400000E+0001   7.39805657079616E+0001
 6.26200651400000E+0001   7.33117802996504E+0001
 6.26330651400000E+0001   7.13315960177956E+0001
 6.26460651400000E+0001   6.85268607686969E+0001
 6.26590651400000E+0001   8.83663888004566E+0001
 6.26720651400000E+0001   7.12732117891516E+0001
 6.26850651400000E+0001   7.07693116103086E+0001
 6.26980651400000E+0001   6.41516149874733E+0001
 6.27110651400000E+0001   7.28501055279825E+0001
 6.27240651400000E+0001   6.60547645918714E+0001
 6.27370651400000E+0001   7.50827807548461E+0001
 6.27500651400000E+0001   8.12362621977050E+0001
 6.27630651400000E+0001   7.02355512941503E+0001
 6.27760651400000E+0001   6.38242774107387E+0001
 6.27890651400000E+0001   6.65778804655935E+0001
 6.28020651400000E+0001   8.42285983053016E+0001
 6.28150651400000E+0001   8.33484561496485E+0001
 6.28280651400000E+0001   7.65718805180657E+0001
 6.28410651400000E+0001   7.22972443726644E+0001
 6.28540651400000E+0001   7.63277893933758E+0001
 6.28670651400000E+0001   7.37526165767736E+0001
 6.28800651400000E+0001   6.58318794493543E+0001
 6.28930651400000E+0001   6.55451125271380E+0001
 6.29060651400000E+0001   6.95054810908476E+0001
 6.29190651400000E+0001   6.54535077061336E+0001
 6.29320651400000E+0001   6.62453808724334E+0001
 6.29450651400000E+0001   7.07900106257331E+0001
 6.29580651400000E+0001   7.14139321907925E+0001
 6.29710651400000E+0001   7.04035031836343E+0001
 6.29840651400000E+0001   7.16999104357420E+0001
 6.29970651400000E+0001   7.13308694215116E+0001
 6.30100651400000E+0001   7.43736089340451E+0001
 6.30230651400000E+0001   7.85372870324264E+0001
 6.30360651400000E+0001   8.53222630435938E+0001
 6.30490651400000E+0001   7.96290226909255E+0001
 6.30620651400000E+0001   6.95074766376720E+0001
 6.30750651400000E+0001   7.19887558074967E+0001
 6.30880651400000E+0001   7.69234188694032E+0001
 6.31010651400000E+0001   7.37965607655775E+0001
 6.31140651400000E+0001   6.55985335471566E+0001
 6.31270651400000E+0001   6.30856590918712E+0001
 6.31400651400000E+0001   6.42378829254233E+0001
 6.31530651400000E+0001   6.74380565110116E+0001
 6.31660651400000E+0001   6.84281486519395E+0001
 6.31790651400000E+0001   6.14811505443339E+0001
 6.31920651400000E+0001   6.24195109230328E+0001
 6.32050651400000E+0001   7.22360776757995E+0001
 6.32180651400000E+0001   6.39404301094083E+0001
 6.32310651400000E+0001   6.88908908140453E+0001
 6.32440651400000E+0001   6.83188596783047E+0001
 6.32570651400000E+0001   6.84489670761262E+0001
 6.32700651400000E+0001   7.89555709787083E+0001
 6.32830651400000E+0001   7.46316111915646E+0001
 6.32960651400000E+0001   6.96720006884107E+0001
 6.33090651400000E+0001   6.96376805075513E+0001
 6.33220651400000E+0001   7.19265403488949E+0001
 6.33350651400000E+0001   7.04154097873549E+0001
 6.33480651400000E+0001   6.60442837618334E+0001
 6.33610651400000E+0001   7.40480378991910E+0001
 6.33740651400000E+0001   7.41117876972185E+0001
 6.33870651400000E+0001   8.10049342278185E+0001
 6.34000651400000E+0001   6.27447362964777E+0001
 6.34130651400000E+0001   6.94361113805550E+0001
 6.34260651400000E+0001   7.81289219287330E+0001
 6.34390651400000E+0001   8.73924315927593E+0001
 6.34520651400000E+0001   7.14195629120613E+0001
 6.34650651400000E+0001   7.53958424634134E+0001
 6.34780651400000E+0001   8.27242817605679E+0001
 6.34910651400000E+0001   7.37196454968776E+0001
 6.35040651400000E+0001   7.74869076824068E+0001
 6.35170651400000E+0001   7.80846752857374E+0001
 6.35300651400000E+0001   6.71020307803262E+0001
 6.35430651400000E+0001   6.33987329281318E+0001
 6.35560651400000E+0001   7.21304342484420E+0001
 6.35690651400000E+0001   7.18005456465032E+0001
 6.35820651400000E+0001   6.22298737036814E+0001
 6.35950651400000E+0001   5.90054469970102E+0001
 6.36080651400000E+0001   8.56396103213501E+0001
 6.36210651400000E+0001   8.08758630188142E+0001
 6.36340651400000E+0001   6.88455653262274E+0001
 6.36470651400000E+0001   7.96375326666938E+0001
 6.36600651400000E+0001   7.44558687053427E+0001
 6.36730651400000E+0001   8.26345030022418E+0001
 6.36860651400000E+0001   7.38159609475342E+0001
 6.36990651400000E+0001   6.80421865874023E+0001
 6.37120651400000E+0001   7.00988963869440E+0001
 6.37250651400000E+0001   7.89924345652273E+0001
 6.37380651400000E+0001   7.10718131945242E+0001
 6.37510651400000E+0001   5.82451775650206E+0001
 6.37640651400000E+0001   6.67418010770342E+0001
 6.37770651400000E+0001   8.04593779087874E+0001
 6.37900651400000E+0001   7.62434139243064E+0001
 6.38030651400000E+0001   7.60005498444023E+0001
 6.38160651400000E+0001   9.09062175416787E+0001
 6.38290651400000E+0001   8.46271525034191E+0001
 6.38420651400000E+0001   6.21180306824785E+0001
 6.38550651400000E+0001   7.53320362288166E+0001
 6.38680651400000E+0001   5.47019606889239E+0001
 6.38810651400000E+0001   7.14050089676865E+0001
 6.38940651400000E+0001   7.57447627105652E+0001
 6.39070651400000E+0001   7.25517555483646E+0001
 6.39200651400000E+0001   7.20005209052232E+0001
 6.39330651400000E+0001   6.77886789738496E+0001
 6.39460651400000E+0001   7.19952044856968E+0001
 6.39590651400000E+0001   7.38230663385585E+0001
 6.39720651400000E+0001   8.45646357355645E+0001
 6.39850651400000E+0001   8.13816733515037E+0001
 6.39980651400000E+0001   7.20726496141908E+0001
 6.40110651400000E+0001   6.60861173202778E+0001
 6.40240651400000E+0001   6.57734329908642E+0001
 6.40370651400000E+0001   7.36309538498301E+0001
 6.40500651400000E+0001   6.99754895126450E+0001
 6.40630651400000E+0001   5.09064906711786E+0001
 6.40760651400000E+0001   6.99326055927899E+0001
 6.40890651400000E+0001   6.88731499106324E+0001
 6.41020651400000E+0001   6.35735259296571E+0001
 6.41150651400000E+0001   7.28502548019386E+0001
 6.41280651400000E+0001   6.31277175138641E+0001
 6.41410651400000E+0001   7.06749500712984E+0001
 6.41540651400000E+0001   8.03696160318568E+0001
 6.41670651400000E+0001   7.53616262865195E+0001
 6.41800651400000E+0001   6.67686680828366E+0001
 6.41930651400000E+0001   6.85089285893781E+0001
 6.42060651400000E+0001   6.21223938595376E+0001
 6.42190651400000E+0001   5.94973576680890E+0001
 6.42320651400000E+0001   6.03861200951518E+0001
 6.42450651400000E+0001   6.54400892888451E+0001
 6.42580651400000E+0001   6.78115171216504E+0001
 6.42710651400000E+0001   7.22616682427962E+0001
 6.42840651400000E+0001   6.79552979183536E+0001
 6.42970651400000E+0001   6.19644232513820E+0001
 6.43100651400000E+0001   6.80971942761312E+0001
 6.43230651400000E+0001   7.30005281400180E+0001
 6.43360651400000E+0001   6.87251727554551E+0001
 6.43490651400000E+0001   6.81474962368811E+0001
 6.43620651400000E+0001   6.58546213170718E+0001
 6.43750651400000E+0001   6.65518568786381E+0001
 6.43880651400000E+0001   6.55686532863966E+0001
 6.44010651400000E+0001   6.43337103439669E+0001
 6.44140651400000E+0001   6.81007909961643E+0001
 6.44270651400000E+0001   7.01856013904594E+0001
 6.44400651400000E+0001   7.63658386260054E+0001
 6.44530651400000E+0001   6.82065255921433E+0001
 6.44660651400000E+0001   5.81767475705021E+0001
 6.44790651400000E+0001   7.20596294762904E+0001
 6.44920651400000E+0001   7.95227400871867E+0001
 6.45050651400000E+0001   7.38667776343962E+0001
 6.45180651400000E+0001   7.46708562755019E+0001
 6.45310651400000E+0001   7.00144794574766E+0001
 6.45440651400000E+0001   7.08607838112880E+0001
 6.45570651400000E+0001   6.26590551261725E+0001
 6.45700651400000E+0001   6.93564469343002E+0001
 6.45830651400000E+0001   7.00005064356337E+0001
 6.45960651400000E+0001   7.20172117099934E+0001
 6.46090651400000E+0001   7.50219424888261E+0001
 6.46220651400000E+0001   7.42656775719856E+0001
 6.46350651400000E+0001   7.33240899096956E+0001
 6.46480651400000E+0001   7.27083566883477E+0001
 6.46610651400000E+0001   8.46967326857346E+0001
 6.46740651400000E+0001   6.90004992008389E+0001
 6.46870651400000E+0001   7.19343299760518E+0001
 6.47000651400000E+0001   7.61486268617477E+0001
 6.47130651400000E+0001   6.30254166542830E+0001
 6.47260651400000E+0001   5.84222120256270E+0001
 6.47390651400000E+0001   6.32275073052577E+0001
 6.47520651400000E+0001   6.29147809302675E+0001
 6.47650651400000E+0001   6.06581974565129E+0001
 6.47780651400000E+0001   6.71977909628353E+0001
 6.47910651400000E+0001   6.98744033432242E+0001
 6.48040651400000E+0001   7.48059955246702E+0001
 6.48170651400000E+0001   6.26814092874363E+0001
 6.48300651400000E+0001   7.61581957005188E+0001
 6.48430651400000E+0001   7.49323264077013E+0001
 6.48560651400000E+0001   6.31382714604521E+0001
 6.48690651400000E+0001   6.31051590052601E+0001
 6.48820651400000E+0001   5.81802671897836E+0001
 6.48950651400000E+0001   6.82973293726129E+0001
 6.49080651400000E+0001   7.76263974479977E+0001
 6.49210651400000E+0001   6.50004702616598E+0001
 6.49340651400000E+0001   6.51571204720174E+0001
 6.49470651400000E+0001   6.76161748330572E+0001
 6.49600651400000E+0001   7.60005498444023E+0001
 6.49730651400000E+0001   7.58548103736704E+0001
 6.49860651400000E+0001   7.25752161132027E+0001
 6.49990651400000E+0001   6.22304456440162E+0001
 6.50120651400000E+0001   6.98309955578517E+0001
 6.50250651400000E+0001   6.09736829781539E+0001
 6.50380651400000E+0001   5.80034499641418E+0001
 6.50510651400000E+0001   6.88803218994710E+0001
 6.50640651400000E+0001   8.85838378350928E+0001
 6.50770651400000E+0001   7.44618663290621E+0001
 6.50900651400000E+0001   7.11225251428787E+0001
 6.51030651400000E+0001   7.10005136704284E+0001
 6.51160651400000E+0001   7.19400202266717E+0001
 6.51290651400000E+0001   7.29301123675997E+0001
 6.51420651400000E+0001   6.38037644549320E+0001
 6.51550651400000E+0001   8.11956812849062E+0001
 6.51680651400000E+0001   7.13026001378908E+0001
 6.51810651400000E+0001   7.35602307832620E+0001
 6.51940651400000E+0001   5.99202794861681E+0001
 6.52070651400000E+0001   6.84416304081782E+0001
 6.52200651400000E+0001   8.11829219046063E+0001
 6.52330651400000E+0001   8.30006004879656E+0001
 6.52460651400000E+0001   7.45970443122567E+0001
 6.52590651400000E+0001   6.38656823792731E+0001
 6.52720651400000E+0001   6.20004485572755E+0001
 6.52850651400000E+0001   6.44322795651837E+0001
 6.52980651400000E+0001   7.06053369563779E+0001
 6.53110651400000E+0001   6.56742797193371E+0001
 6.53240651400000E+0001   6.55621931356008E+0001
 6.53370651400000E+0001   7.06261772594610E+0001
 6.53500651400000E+0001   6.51512071055149E+0001
 6.53630651400000E+0001   5.69595396772919E+0001
 6.53760651400000E+0001   7.79597303066518E+0001
 6.53890651400000E+0001   7.65014112801094E+0001
 6.54020651400000E+0001   7.30005281400180E+0001
 6.54150651400000E+0001   6.87352580761548E+0001
 6.54280651400000E+0001   7.68139702327796E+0001
 6.54410651400000E+0001   7.47811526121937E+0001
 6.54540651400000E+0001   6.24646580319636E+0001
 6.54670651400000E+0001   6.20277274291432E+0001
 6.54800651400000E+0001   7.59039147704028E+0001
 6.54930651400000E+0001   7.09270009800282E+0001
 6.55060651400000E+0001   6.75663610092850E+0001
 6.55190651400000E+0001   6.39480384565230E+0001
 6.55320651400000E+0001   7.34332913059126E+0001
 6.55450651400000E+0001   6.81543105069756E+0001
 6.55580651400000E+0001   6.30094956448759E+0001
 6.55710651400000E+0001   6.50004702616598E+0001
 6.55840651400000E+0001   6.73283987564729E+0001
 6.55970651400000E+0001   7.30049684096942E+0001
 6.56100651400000E+0001   7.37519421005279E+0001
 6.56230651400000E+0001   7.42094682736303E+0001
 6.56360651400000E+0001   7.11196541102973E+0001
 6.56490651400000E+0001   7.01949246574518E+0001
 6.56620651400000E+0001   6.93430872165161E+0001
 6.56750651400000E+0001   7.06136656961460E+0001
 6.56880651400000E+0001   7.70111881006698E+0001
 6.57010651400000E+0001   7.40731087597990E+0001
 6.57140651400000E+0001   7.52773046062402E+0001
 6.57270651400000E+0001   7.77443484326943E+0001
 6.57400651400000E+0001   6.97595211589448E+0001
 6.57530651400000E+0001   6.32819620758784E+0001
 6.57660651400000E+0001   6.08867757068111E+0001
 6.57790651400000E+0001   6.02674256944969E+0001
 6.57920651400000E+0001   6.39271883236864E+0001
 6.58050651400000E+0001   7.65482017127947E+0001
 6.58180651400000E+0001   8.17900691856862E+0001
 6.58310651400000E+0001   7.84261974226759E+0001
 6.58440651400000E+0001   7.21637473808069E+0001
 6.58570651400000E+0001   7.19807199363210E+0001
 6.58700651400000E+0001   8.01813429600466E+0001
 6.58830651400000E+0001   7.27533375021136E+0001
 6.58960651400000E+0001   6.98167484541218E+0001
 6.59090651400000E+0001   7.83323619947399E+0001
 6.59220651400000E+0001   7.60279880297307E+0001
 6.59350651400000E+0001   7.21148878390809E+0001
 6.59480651400000E+0001   6.64786944889350E+0001
 6.59610651400000E+0001   6.80060106184872E+0001
 6.59740651400000E+0001   7.51635805529001E+0001
 6.59870651400000E+0001   6.71196689993589E+0001
 6.60000651400000E+0001   7.53535731144675E+0001
 6.60130651400000E+0001   6.97839801486435E+0001
 6.60260651400000E+0001   7.67146251351316E+0001
 6.60390651400000E+0001   8.12957317381181E+0001
 6.60520651400000E+0001   7.74253003373977E+0001
 6.60650651400000E+0001   7.20005209052232E+0001
 6.60780651400000E+0001   6.95380182242302E+0001
 6.60910651400000E+0001   5.96098471619208E+0001
 6.61040651400000E+0001   6.07810951533173E+0001
 6.61170651400000E+0001   7.31759914151659E+0001
 6.61300651400000E+0001   7.06895717492123E+0001
 6.61430651400000E+0001   5.66461531649420E+0001
 6.61560651400000E+0001   7.04176416962428E+0001
 6.61690651400000E+0001   6.72720905306064E+0001
 6.61820651400000E+0001   6.86228357834038E+0001
 6.61950651400000E+0001   6.78560408875730E+0001
 6.62080651400000E+0001   8.25308813435559E+0001
 6.62210651400000E+0001   8.41163537008387E+0001
 6.62340651400000E+0001   5.98459175845979E+0001
 6.62470651400000E+0001   8.88559660843965E+0001
 6.62600651400000E+0001   7.55317205504770E+0001
 6.62730651400000E+0001   8.14755824719639E+0001
 6.62860651400000E+0001   5.60004051485069E+0001
 6.62990651400000E+0001   5.62569688755572E+0001
 6.63120651400000E+0001   6.33212981977419E+0001
 6.63250651400000E+0001   7.52024038888774E+0001
 6.63380651400000E+0001   8.68832158772481E+0001
 6.63510651400000E+0001   7.00518954645133E+0001
 6.63640651400000E+0001   5.91427446099953E+0001
 6.63770651400000E+0001   7.07262768089911E+0001
 6.63900651400000E+0001   7.29349918087115E+0001
 6.64030651400000E+0001   6.62992603130950E+0001
 6.64160651400000E+0001   7.44835784300513E+0001
 6.64290651400000E+0001   6.18837643305394E+0001
 6.64420651400000E+0001   7.21244130067088E+0001
 6.64550651400000E+0001   8.03371885118936E+0001
 6.64680651400000E+0001   7.73719162079055E+0001
 6.64810651400000E+0001   6.44390240566854E+0001
 6.64940651400000E+0001   7.63105147653145E+0001
 6.65070651400000E+0001   7.09811869458627E+0001
 6.65200651400000E+0001   7.52055488985231E+0001
 6.65330651400000E+0001   6.31366700951807E+0001
 6.65460651400000E+0001   6.86295333272124E+0001
 6.65590651400000E+0001   6.41361738668065E+0001
 6.65720651400000E+0001   6.63118425987900E+0001
 6.65850651400000E+0001   4.98239209671738E+0001
 6.65980651400000E+0001   7.58969438165329E+0001
 6.66110651400000E+0001   6.94328763466324E+0001
 6.66240651400000E+0001   6.60004774964546E+0001
 6.66370651400000E+0001   8.00093596786417E+0001
 6.66500651400000E+0001   8.09271831688527E+0001
 6.66630651400000E+0001   7.39330504267091E+0001
 6.66760651400000E+0001   6.90064171022543E+0001
 6.66890651400000E+0001   6.50460485385425E+0001
 6.67020651400000E+0001   7.34735079459628E+0001
 6.67150651400000E+0001   5.83122596815385E+0001
 6.67280651400000E+0001   6.51776804800112E+0001
 6.67410651400000E+0001   6.40110088563683E+0001
 6.67540651400000E+0001   7.47811490732649E+0001
 6.67670651400000E+0001   6.87764207322924E+0001
 6.67800651400000E+0001   7.43769441887469E+0001
 6.67930651400000E+0001   6.74740667707650E+0001
 6.68060651400000E+0001   6.22991913466204E+0001
 6.68190651400000E+0001   6.93950549741003E+0001
 6.68320651400000E+0001   7.11118936670094E+0001
 6.68450651400000E+0001   6.81416172442288E+0001
 6.68580651400000E+0001   6.45616261848434E+0001
 6.68710651400000E+0001   6.71990525912055E+0001
 6.68840651400000E+0001   6.64611997424329E+0001
 6.68970651400000E+0001   6.69003098018650E+0001
 6.69100651400000E+0001   6.32999565895179E+0001
 6.69230651400000E+0001   6.29214010237483E+0001
 6.69360651400000E+0001   6.82013737900485E+0001
 6.69490651400000E+0001   6.24361807222054E+0001
 6.69620651400000E+0001   6.13043440051448E+0001
 6.69750651400000E+0001   6.70414350800485E+0001
 6.69880651400000E+0001   6.54476734763987E+0001
 6.70010651400000E+0001   7.00095362489422E+0001
 6.70140651400000E+0001   7.25839554874475E+0001
 6.70270651400000E+0001   6.46347630517511E+0001
 6.70400651400000E+0001   6.33549579347846E+0001
 6.70530651400000E+0001   6.32345481248973E+0001
 6.70660651400000E+0001   5.86472146835078E+0001
 6.70790651400000E+0001   5.83238865058795E+0001
 6.70920651400000E+0001   6.08629199816687E+0001
 6.71050651400000E+0001   6.70563827947703E+0001
 6.71180651400000E+0001   7.02978205415026E+0001
 6.71310651400000E+0001   6.86139492501686E+0001
 6.71440651400000E+0001   7.36089528032897E+0001
 6.71570651400000E+0001   7.18555257070525E+0001
 6.71700651400000E+0001   6.85134969004802E+0001
 6.71830651400000E+0001   6.02110808577097E+0001
 6.71960651400000E+0001   5.70388056608116E+0001
 6.72090651400000E+0001   6.48703999028308E+0001
 6.72220651400000E+0001   5.66608579553124E+0001
 6.72350651400000E+0001   6.19334955743989E+0001
 6.72480651400000E+0001   6.75617865993813E+0001
 6.72610651400000E+0001   7.13028603971459E+0001
 6.72740651400000E+0001   7.14156576395219E+0001
 6.72870651400000E+0001   6.66103079678276E+0001
 6.73000651400000E+0001   5.93634268436762E+0001
 6.73130651400000E+0001   6.51019466020634E+0001
 6.73260651400000E+0001   6.82200298392227E+0001
 6.73390651400000E+0001   5.80575847795704E+0001
 6.73520651400000E+0001   5.50286101147471E+0001
 6.73650651400000E+0001   6.36623144069813E+0001
 6.73780651400000E+0001   6.00659812624559E+0001
 6.73910651400000E+0001   6.35940714507728E+0001
 6.74040651400000E+0001   6.14206064747408E+0001
 6.74170651400000E+0001   6.01006204547598E+0001
 6.74300651400000E+0001   6.55208217809937E+0001
 6.74430651400000E+0001   6.58745316025466E+0001
 6.74560651400000E+0001   5.53076385511320E+0001
 6.74690651400000E+0001   5.91141549168463E+0001
 6.74820651400000E+0001   7.06684301286795E+0001
 6.74950651400000E+0001   6.31100944113635E+0001
 6.75080651400000E+0001   7.00934825510711E+0001
 6.75210651400000E+0001   6.20692816275946E+0001
 6.75340651400000E+0001   5.53100725095221E+0001
 6.75470651400000E+0001   6.88368280492257E+0001
 6.75600651400000E+0001   7.68210680827702E+0001
 6.75730651400000E+0001   6.18728417161064E+0001
 6.75860651400000E+0001   6.04854290281359E+0001
 6.75990651400000E+0001   6.96600976935866E+0001
 6.76120651400000E+0001   8.30810379702476E+0001
 6.76250651400000E+0001   5.74349871953743E+0001
 6.76380651400000E+0001   7.49436308046141E+0001
 6.76510651400000E+0001   7.09444465244826E+0001
 6.76640651400000E+0001   5.80734367970831E+0001
 6.76770651400000E+0001   6.48917476620609E+0001
 6.76900651400000E+0001   8.15679960583908E+0001
 6.77030651400000E+0001   7.33187860291145E+0001
 6.77160651400000E+0001   5.67701155347585E+0001
 6.77290651400000E+0001   6.45037406829509E+0001
 6.77420651400000E+0001   6.21957703651122E+0001
 6.77550651400000E+0001   6.29254334289235E+0001
 6.77680651400000E+0001   6.57456651254138E+0001
 6.77810651400000E+0001   6.32850134447115E+0001
 6.77940651400000E+0001   6.30004557920703E+0001
 6.78070651400000E+0001   6.38857802882500E+0001
 6.78200651400000E+0001   7.45053758546192E+0001
 6.78330651400000E+0001   5.60941807501682E+0001
 6.78460651400000E+0001   6.32673340190604E+0001
 6.78590651400000E+0001   6.75374626237939E+0001
 6.78720651400000E+0001   6.71647429392007E+0001
 6.78850651400000E+0001   5.70904775355296E+0001
 6.78980651400000E+0001   5.74481544310384E+0001
 6.79110651400000E+0001   6.04184308538223E+0001
 6.79240651400000E+0001   7.21456824417327E+0001
 6.79370651400000E+0001   7.26420219370858E+0001
 6.79500651400000E+0001   7.27767793688636E+0001
 6.79630651400000E+0001   7.60659016191125E+0001
 6.79760651400000E+0001   6.94362743201396E+0001
 6.79890651400000E+0001   7.74516692797944E+0001
 6.80020651400000E+0001   7.58443994011788E+0001
 6.80150651400000E+0001   6.60070224374662E+0001
 6.80280651400000E+0001   6.80178310951323E+0001
 6.80410651400000E+0001   7.28279176619118E+0001
 6.80540651400000E+0001   6.98189090985964E+0001
 6.80670651400000E+0001   5.90691979211772E+0001
 6.80800651400000E+0001   6.04172581134564E+0001
 6.80930651400000E+0001   7.10067649652849E+0001
 6.81060651400000E+0001   7.30287105979043E+0001
 6.81190651400000E+0001   6.87637096883906E+0001
 6.81320651400000E+0001   6.12634603857519E+0001
 6.81450651400000E+0001   6.55308042856783E+0001
 6.81580651400000E+0001   6.07362520091584E+0001
 6.81710651400000E+0001   6.16851184605924E+0001
 6.81840651400000E+0001   6.42071171743636E+0001
 6.81970651400000E+0001   5.82974823507622E+0001
 6.82100651400000E+0001   6.02020071903825E+0001
 6.82230651400000E+0001   6.57045875041515E+0001
 6.82360651400000E+0001   7.14654959197454E+0001
 6.82490651400000E+0001   7.17112747814428E+0001
 6.82620651400000E+0001   6.52324257250478E+0001
 6.82750651400000E+0001   6.51707352590385E+0001
 6.82880651400000E+0001   6.48896958274885E+0001
 6.83010651400000E+0001   6.25089994865013E+0001
 6.83140651400000E+0001   5.85127332738394E+0001
 6.83270651400000E+0001   6.76845714406682E+0001
 6.83400651400000E+0001   7.43397028911822E+0001
 6.83530651400000E+0001   5.80293380825774E+0001
 6.83660651400000E+0001   5.45080600236187E+0001
 6.83790651400000E+0001   5.87551394923668E+0001
 6.83920651400000E+0001   5.64395504206618E+0001
 6.84050651400000E+0001   5.65711822050136E+0001
 6.84180651400000E+0001   6.06128710771410E+0001
 6.84310651400000E+0001   6.29064848257155E+0001
 6.84440651400000E+0001   6.17942311435407E+0001
 6.84570651400000E+0001   7.21170576233971E+0001
 6.84700651400000E+0001   7.13057364449188E+0001
 6.84830651400000E+0001   6.45886258628710E+0001
 6.84960651400000E+0001   6.75612011159702E+0001
 6.85090651400000E+0001   6.84995645351636E+0001
 6.85220651400000E+0001   7.25810706494038E+0001
 6.85350651400000E+0001   6.80004919660441E+0001
 6.85480651400000E+0001   6.44850779493361E+0001
 6.85610651400000E+0001   6.59807843415764E+0001
 6.85740651400000E+0001   7.82070466703239E+0001
 6.85870651400000E+0001   5.79715694119005E+0001
 6.86000651400000E+0001   5.74791469154777E+0001
 6.86130651400000E+0001   6.76504610853799E+0001
 6.86260651400000E+0001   6.63412957898900E+0001
 6.86390651400000E+0001   7.09991086571611E+0001
 6.86520651400000E+0001   6.40394208956987E+0001
 6.86650651400000E+0001   5.96183578367398E+0001
 6.86780651400000E+0001   5.78660159125349E+0001
 6.86910651400000E+0001   6.56848043072675E+0001
 6.87040651400000E+0001   6.02100438396534E+0001
 6.87170651400000E+0001   7.01402250577066E+0001
 6.87300651400000E+0001   5.85427349529583E+0001
 6.87430651400000E+0001   6.01461579003838E+0001
 6.87560651400000E+0001   5.87364121879008E+0001
 6.87690651400000E+0001   6.98289717096167E+0001
 6.87820651400000E+0001   5.15770420008742E+0001
 6.87950651400000E+0001   5.04435139034054E+0001
 6.88080651400000E+0001   6.06068401631073E+0001
 6.88210651400000E+0001   6.43322735343616E+0001
 6.88340651400000E+0001   5.82902696614442E+0001
 6.88470651400000E+0001   5.29157355441555E+0001
 6.88600651400000E+0001   6.13474818403566E+0001
 6.88730651400000E+0001   5.56496228311229E+0001
 6.88860651400000E+0001   7.61354879528746E+0001
 6.88990651400000E+0001   6.25854513279634E+0001
 6.89120651400000E+0001   5.50423583778587E+0001
 6.89250651400000E+0001   5.67054032946376E+0001
 6.89380651400000E+0001   7.74251771272834E+0001
 6.89510651400000E+0001   5.20980976696883E+0001
 6.89640651400000E+0001   6.00303352404891E+0001
 6.89770651400000E+0001   7.29013449678886E+0001
 6.89900651400000E+0001   6.61232894769841E+0001
 6.90030651400000E+0001   6.11377396350502E+0001
 6.90160651400000E+0001   5.90751763656526E+0001
 6.90290651400000E+0001   4.85205356228831E+0001
 6.90420651400000E+0001   5.55427655955839E+0001
 6.90550651400000E+0001   7.18594874943207E+0001
 6.90680651400000E+0001   5.26951418752349E+0001
 6.90810651400000E+0001   6.28701100925455E+0001
 6.90940651400000E+0001   5.13564762139101E+0001
 6.91070651400000E+0001   5.62529494891406E+0001
 6.91200651400000E+0001   7.11334000229236E+0001
 6.91330651400000E+0001   6.77601483383671E+0001
 6.91460651400000E+0001   5.05943354761576E+0001
 6.91590651400000E+0001   5.56824452830226E+0001
 6.91720651400000E+0001   5.61567610312947E+0001
 6.91850651400000E+0001   5.76678776647873E+0001
 6.91980651400000E+0001   7.03577370821968E+0001
 6.92110651400000E+0001   5.83502188727196E+0001
 6.92240651400000E+0001   5.50003979137122E+0001
 6.92370651400000E+0001   5.26181702656966E+0001
 6.92500651400000E+0001   6.68994311966031E+0001
 6.92630651400000E+0001   5.70640911615597E+0001
 6.92760651400000E+0001   5.52933752473304E+0001
 6.92890651400000E+0001   5.90180671773167E+0001
 6.93020651400000E+0001   5.92559336743504E+0001
 6.93150651400000E+0001   7.00192066449075E+0001
 6.93280651400000E+0001   5.87824606371929E+0001
 6.93410651400000E+0001   6.44364655518688E+0001
 6.93540651400000E+0001   6.90004992008389E+0001
 6.93670651400000E+0001   6.34410996488434E+0001
 6.93800651400000E+0001   7.33306186248487E+0001
 6.93930651400000E+0001   6.21232026421680E+0001
 6.94060651400000E+0001   6.19825466276926E+0001
 6.94190651400000E+0001   5.81373026740941E+0001
 6.94320651400000E+0001   5.98085359508865E+0001
 6.94450651400000E+0001   6.10941526496810E+0001
 6.94580651400000E+0001   5.68728376530433E+0001
 6.94710651400000E+0001   5.31535853345270E+0001
 6.94840651400000E+0001   6.77482927883958E+0001
 6.94970651400000E+0001   7.20428242607215E+0001
 6.95100651400000E+0001   5.86267493826806E+0001
 6.95230651400000E+0001   5.48800952972895E+0001
 6.95360651400000E+0001   6.54908432391845E+0001
 6.95490651400000E+0001   7.25566345350819E+0001
 6.95620651400000E+0001   5.77069691322749E+0001
 6.95750651400000E+0001   4.82180262185086E+0001
 6.95880651400000E+0001   5.20223098450418E+0001
 6.96010651400000E+0001   5.04210224387804E+0001
 6.96140651400000E+0001   5.50837467709719E+0001
 6.96270651400000E+0001   6.44806586239443E+0001
 6.96400651400000E+0001   6.26253424560468E+0001
 6.96530651400000E+0001   5.99052669204970E+0001
 6.96660651400000E+0001   6.43319322159368E+0001
 6.96790651400000E+0001   6.42621949040567E+0001
 6.96920651400000E+0001   6.14469078664794E+0001
 6.97050651400000E+0001   5.67618311557066E+0001
 6.97180651400000E+0001   5.12802708085301E+0001
 6.97310651400000E+0001   5.46672684937111E+0001
 6.97440651400000E+0001   5.45595753721263E+0001
 6.97570651400000E+0001   5.45723886464950E+0001
 6.97700651400000E+0001   6.00004340876860E+0001
 6.97830651400000E+0001   6.22627994092524E+0001
 6.97960651400000E+0001   6.37976027380891E+0001
 6.98090651400000E+0001   5.53564349981766E+0001
 6.98220651400000E+0001   5.11681272992687E+0001
 6.98350651400000E+0001   6.00126283872695E+0001
 6.98480651400000E+0001   6.36378756452332E+0001
 6.98610651400000E+0001   6.22369298753786E+0001
 6.98740651400000E+0001   4.95391343704732E+0001
 6.98870651400000E+0001   4.57867591469099E+0001
 6.99000651400000E+0001   5.20151370346008E+0001
 6.99130651400000E+0001   6.53377108309613E+0001
 6.99260651400000E+0001   7.81567992323237E+0001
 6.99390651400000E+0001   6.07104644524817E+0001
 6.99520651400000E+0001   7.62781087837741E+0001
 6.99650651400000E+0001   6.54769694072338E+0001
 6.99780651400000E+0001   6.63154812944888E+0001
 6.99910651400000E+0001   6.22531079464466E+0001
 7.00040651400000E+0001   5.60004051485069E+0001
 7.00170651400000E+0001   5.65961727404598E+0001
 7.00300651400000E+0001   5.74910340252848E+0001
 7.00430651400000E+0001   5.27879590703730E+0001
 7.00560651400000E+0001   6.06627534910486E+0001
 7.00690651400000E+0001   5.93182844965898E+0001
 7.00820651400000E+0001   5.96593177706384E+0001
 7.00950651400000E+0001   5.28349680140154E+0001
 7.01080651400000E+0001   5.96798056413177E+0001
 7.01210651400000E+0001   6.87344131892103E+0001
 7.01340651400000E+0001   5.28752030294326E+0001
 7.01470651400000E+0001   5.87077367252843E+0001
 7.01600651400000E+0001   4.91488959900354E+0001
 7.01730651400000E+0001   6.99656087485778E+0001
 7.01860651400000E+0001   5.83488845033203E+0001
 7.01990651400000E+0001   6.25222327266552E+0001
 7.02120651400000E+0001   5.51499862816424E+0001
 7.02250651400000E+0001   5.82001580953128E+0001
 7.02380651400000E+0001   6.29403905889195E+0001
 7.02510651400000E+0001   6.09400887993550E+0001
 7.02640651400000E+0001   5.80718365149812E+0001
 7.02770651400000E+0001   6.49984590218427E+0001
 7.02900651400000E+0001   5.80679153224737E+0001
 7.03030651400000E+0001   5.89808695155409E+0001
 7.03160651400000E+0001   6.38531008707792E+0001
 7.03290651400000E+0001   5.53548856394679E+0001
 7.03420651400000E+0001   4.64440563711260E+0001
 7.03550651400000E+0001   6.76384918060094E+0001
 7.03680651400000E+0001   4.57286384981338E+0001
 7.03810651400000E+0001   6.33404643500390E+0001
 7.03940651400000E+0001   8.04882223480278E+0001
 7.04070651400000E+0001   6.21757520300235E+0001
 7.04200651400000E+0001   6.17828621929658E+0001
 7.04330651400000E+0001   5.67126548046370E+0001
 7.04460651400000E+0001   5.42576374186965E+0001
 7.04590651400000E+0001   5.22774531368406E+0001
 7.04720651400000E+0001   5.71096982723573E+0001
 7.04850651400000E+0001   5.29505881182744E+0001
 7.04980651400000E+0001   7.27934634452498E+0001
 7.05110651400000E+0001   5.56335387944034E+0001
 7.05240651400000E+0001   4.28814359575113E+0001
 7.05370651400000E+0001   6.90695339008234E+0001
 7.05500651400000E+0001   5.85751613371177E+0001
 7.05630651400000E+0001   6.57326109804275E+0001
 7.05760651400000E+0001   6.97727321270728E+0001
 7.05890651400000E+0001   6.31396459443399E+0001
 7.06020651400000E+0001   5.57336221529866E+0001
 7.06150651400000E+0001   4.58330265879615E+0001
 7.06280651400000E+0001   5.54540444591709E+0001
 7.06410651400000E+0001   6.21318000991646E+0001
 7.06540651400000E+0001   5.08937135270189E+0001
 7.06670651400000E+0001   5.86407646857170E+0001
 7.06800651400000E+0001   5.84618140510628E+0001
 7.06930651400000E+0001   6.96487257106549E+0001
 7.07060651400000E+0001   6.99480414362369E+0001
 7.07190651400000E+0001   6.43501413697542E+0001
 7.07320651400000E+0001   5.77790898200232E+0001
 7.07450651400000E+0001   5.94996874821857E+0001
 7.07580651400000E+0001   6.13676079985043E+0001
 7.07710651400000E+0001   5.16565593489150E+0001
 7.07840651400000E+0001   6.00995713344235E+0001
 7.07970651400000E+0001   5.45262125487664E+0001
 7.08100651400000E+0001   5.27116679487019E+0001
 7.08230651400000E+0001   5.56673592603522E+0001
 7.08360651400000E+0001   5.85871906434628E+0001
 7.08490651400000E+0001   6.25638834589769E+0001
 7.08620651400000E+0001   6.52145350234086E+0001
 7.08750651400000E+0001   6.59132753033160E+0001
 7.08880651400000E+0001   6.39330910214601E+0001
 7.09010651400000E+0001   5.72389360035186E+0001
 7.09140651400000E+0001   6.43330025860919E+0001
 7.09270651400000E+0001   6.54177187359367E+0001
 7.09400651400000E+0001   5.99406903600169E+0001
 7.09530651400000E+0001   6.06434429047869E+0001
 7.09660651400000E+0001   5.83714004329912E+0001
 7.09790651400000E+0001   6.42504290636835E+0001
 7.09920651400000E+0001   6.07305900594496E+0001
 7.10050651400000E+0001   5.60004601869762E+0001
 7.10180651400000E+0001   5.27442063753591E+0001
 7.10310651400000E+0001   4.32741746240621E+0001
 7.10440651400000E+0001   5.16356614648486E+0001
 7.10570651400000E+0001   5.89764743233510E+0001
 7.10700651400000E+0001   6.03440665140575E+0001
 7.10830651400000E+0001   6.81553743675231E+0001
 7.10960651400000E+0001   6.54999290169403E+0001
 7.11090651400000E+0001   5.65398875206659E+0001
 7.11220651400000E+0001   5.15138651654892E+0001
 7.11350651400000E+0001   5.14892769114522E+0001
 7.11480651400000E+0001   6.03358218304410E+0001
 7.11610651400000E+0001   5.64438242380454E+0001
 7.11740651400000E+0001   5.61515091309755E+0001
 7.11870651400000E+0001   6.83594883155638E+0001
 7.12000651400000E+0001   5.27747331782535E+0001
 7.12130651400000E+0001   5.61429755630419E+0001
 7.12260651400000E+0001   5.26209047811572E+0001
 7.12390651400000E+0001   5.56499066470742E+0001
 7.12520651400000E+0001   7.04155974893700E+0001
 7.12650651400000E+0001   5.97542821897355E+0001
 7.12780651400000E+0001   6.30164525223145E+0001
 7.12910651400000E+0001   7.37373327422440E+0001
 7.13040651400000E+0001   6.68661039618507E+0001
 7.13170651400000E+0001   6.95875233906692E+0001
 7.13300651400000E+0001   6.50518455368293E+0001
 7.13430651400000E+0001   5.15070927661425E+0001
 7.13560651400000E+0001   4.76515191789751E+0001
 7.13690651400000E+0001   6.00004340876860E+0001
 7.13820651400000E+0001   5.92158538219560E+0001
 7.13950651400000E+0001   5.74994142214402E+0001
 7.14080651400000E+0001   6.92588035969970E+0001
 7.14210651400000E+0001   5.22547177524169E+0001
 7.14340651400000E+0001   5.52902031333601E+0001
 7.14470651400000E+0001   6.47857890940402E+0001
 7.14600651400000E+0001   6.21236263825833E+0001
 7.14730651400000E+0001   5.37378594906921E+0001
 7.14860651400000E+0001   5.18539172988244E+0001
 7.14990651400000E+0001   6.26095704323392E+0001
 7.15120651400000E+0001   6.99029764954301E+0001
 7.15250651400000E+0001   5.20960762505414E+0001
 7.15380651400000E+0001   5.42659351660897E+0001
 7.15510651400000E+0001   6.10284611553529E+0001
 7.15640651400000E+0001   6.17288774721963E+0001
 7.15770651400000E+0001   4.71068054221401E+0001
 7.15900651400000E+0001   5.99778151495397E+0001
 7.16030651400000E+0001   6.09887863102950E+0001
 7.16160651400000E+0001   6.49141898374452E+0001
 7.16290651400000E+0001   5.62837719477910E+0001
 7.16420651400000E+0001   5.31245843254877E+0001
 7.16550651400000E+0001   5.20516915969830E+0001
 7.16680651400000E+0001   5.95105902355103E+0001
 7.16810651400000E+0001   6.27870190659007E+0001
 7.16940651400000E+0001   5.38109901366892E+0001
 7.17070651400000E+0001   6.47794430566726E+0001
 7.17200651400000E+0001   5.07253769802513E+0001
 7.17330651400000E+0001   5.52206961192537E+0001
 7.17460651400000E+0001   6.21513411057419E+0001
 7.17590651400000E+0001   4.56246549344495E+0001
 7.17720651400000E+0001   5.76011852294169E+0001
 7.17850651400000E+0001   5.23597953913689E+0001
 7.17980651400000E+0001   6.61031746775647E+0001
 7.18110651400000E+0001   5.49052948548226E+0001
 7.18240651400000E+0001   6.01925219447762E+0001
 7.18370651400000E+0001   6.36190475166316E+0001
 7.18500651400000E+0001   5.84047723261865E+0001
 7.18630651400000E+0001   4.98951887558117E+0001
 7.18760651400000E+0001   6.67096480239853E+0001
 7.18890651400000E+0001   5.73773779252592E+0001
 7.19020651400000E+0001   5.14809354234390E+0001
 7.19150651400000E+0001   5.54992224733832E+0001
 7.19280651400000E+0001   6.43993506093729E+0001
 7.19410651400000E+0001   5.16709314277027E+0001
 7.19540651400000E+0001   5.75213509585354E+0001
 7.19670651400000E+0001   5.84497058522474E+0001
 7.19800651400000E+0001   6.19020465132734E+0001
 7.19930651400000E+0001   5.91682345539610E+0001
 7.20060651400000E+0001   5.56396058644935E+0001
 7.20190651400000E+0001   5.83528387413987E+0001
 7.20320651400000E+0001   5.80187148726778E+0001
 7.20450651400000E+0001   5.96030442945121E+0001
 7.20580651400000E+0001   5.01078122955722E+0001
 7.20710651400000E+0001   4.58928017011734E+0001
 7.20840651400000E+0001   5.50722050859683E+0001
 7.20970651400000E+0001   5.87784388830174E+0001
 7.21100651400000E+0001   5.86015021265629E+0001
 7.21230651400000E+0001   5.72269246090925E+0001
 7.21360651400000E+0001   5.60004051485069E+0001
 7.21490651400000E+0001   5.31437190141825E+0001
 7.21620651400000E+0001   5.04389468415350E+0001
 7.21750651400000E+0001   5.44124180527799E+0001
 7.21880651400000E+0001   5.69172357275697E+0001
 7.22010651400000E+0001   5.86587894054898E+0001
 7.22140651400000E+0001   5.99569178074234E+0001
 7.22270651400000E+0001   6.00241201802150E+0001
 7.22400651400000E+0001   5.84907834735054E+0001
 7.22530651400000E+0001   5.64924216244341E+0001
 7.22660651400000E+0001   5.79646151474224E+0001
 7.22790651400000E+0001   6.23057308702386E+0001
 7.22920651400000E+0001   5.72173248042668E+0001
 7.23050651400000E+0001   5.42380376426959E+0001
 7.23180651400000E+0001   5.72487227063876E+0001
 7.23310651400000E+0001   6.03809836451184E+0001
 7.23440651400000E+0001   6.80839839108097E+0001
 7.23570651400000E+0001   6.16512169876439E+0001
 7.23700651400000E+0001   5.95698760845158E+0001
 7.23830651400000E+0001   5.73219043539251E+0001
 7.23960651400000E+0001   5.55755532723299E+0001
 7.24090651400000E+0001   5.16992229489303E+0001
 7.24220651400000E+0001   6.11012071086321E+0001
 7.24350651400000E+0001   5.28856112845946E+0001
 7.24480651400000E+0001   5.62242433405698E+0001
 7.24610651400000E+0001   4.96671044530471E+0001
 7.24740651400000E+0001   5.35880480160127E+0001
 7.24870651400000E+0001   5.58649789897098E+0001
 7.25000651400000E+0001   5.05185029671948E+0001
 7.25130651400000E+0001   5.86998242562525E+0001
 7.25260651400000E+0001   6.77301103979092E+0001
 7.25390651400000E+0001   5.76182979836956E+0001
 7.25520651400000E+0001   4.62643021175412E+0001
 7.25650651400000E+0001   4.92868280433805E+0001
 7.25780651400000E+0001   5.64886834070014E+0001
 7.25910651400000E+0001   5.98742119011399E+0001
 7.26040651400000E+0001   6.48789327888919E+0001
 7.26170651400000E+0001   6.10004413224808E+0001
 7.26300651400000E+0001   5.99780475535916E+0001
 7.26430651400000E+0001   5.63895324683290E+0001
 7.26560651400000E+0001   5.61539339576542E+0001
 7.26690651400000E+0001   5.18444836580282E+0001
 7.26820651400000E+0001   6.80226858959193E+0001
 7.26950651400000E+0001   5.75357097647683E+0001
 7.27080651400000E+0001   5.34055278173890E+0001
 7.27210651400000E+0001   4.46756838145098E+0001
 7.27340651400000E+0001   4.98764605248321E+0001
 7.27470651400000E+0001   5.62308909664536E+0001
 7.27600651400000E+0001   5.80714652872721E+0001
 7.27730651400000E+0001   5.90952585208090E+0001
 7.27860651400000E+0001   5.99155175136350E+0001
 7.27990651400000E+0001   5.80254076104973E+0001
 7.28120651400000E+0001   4.68464558226706E+0001
 7.28250651400000E+0001   5.87245703906440E+0001
 7.28380651400000E+0001   5.35930848916736E+0001
 7.28510651400000E+0001   4.50003255657645E+0001
 7.28640651400000E+0001   4.50257515766124E+0001
 7.28770651400000E+0001   4.63725948080805E+0001
 7.28900651400000E+0001   6.99053774427085E+0001
 7.29030651400000E+0001   5.30740570299553E+0001
 7.29160651400000E+0001   5.99006922482091E+0001
 7.29290651400000E+0001   5.70729041675351E+0001
 7.29420651400000E+0001   5.41026277447512E+0001
 7.29550651400000E+0001   6.35605218687401E+0001
 7.29680651400000E+0001   5.07550906752486E+0001
 7.29810651400000E+0001   5.28089105334843E+0001
 7.29940651400000E+0001   6.96732045169764E+0001
 7.30070651400000E+0001   5.90879280047470E+0001
 7.30200651400000E+0001   4.89360431216358E+0001
 7.30330651400000E+0001   5.15864374932658E+0001
 7.30460651400000E+0001   5.28869836712403E+0001
 7.30590651400000E+0001   5.91372300204346E+0001
 7.30720651400000E+0001   7.04017613778190E+0001
 7.30850651400000E+0001   5.91475882005590E+0001
 7.30980651400000E+0001   6.71637774206183E+0001
 7.31110651400000E+0001   5.47709553270427E+0001
 7.31240651400000E+0001   4.86919086144944E+0001
 7.31370651400000E+0001   5.78067689282474E+0001
 7.31500651400000E+0001   5.91931473767113E+0001
 7.31630651400000E+0001   6.21899133213186E+0001
 7.31760651400000E+0001   5.27635209899498E+0001
 7.31890651400000E+0001   5.31105274572313E+0001
 7.32020651400000E+0001   5.32327643434121E+0001
 7.32150651400000E+0001   6.28506295854236E+0001
 7.32280651400000E+0001   5.85225160187373E+0001
 7.32410651400000E+0001   5.00973567172762E+0001
 7.32540651400000E+0001   4.87283132301858E+0001
 7.32670651400000E+0001   5.18725579696201E+0001
 7.32800651400000E+0001   5.65410623056343E+0001
 7.32930651400000E+0001   6.14915230102741E+0001
 7.33060651400000E+0001   5.33641776081235E+0001
 7.33190651400000E+0001   6.93520692259683E+0001
 7.33320651400000E+0001   6.96419159931103E+0001
 7.33450651400000E+0001   5.51220657171680E+0001
 7.33580651400000E+0001   5.90813946671288E+0001
 7.33710651400000E+0001   5.69744317593075E+0001
 7.33840651400000E+0001   4.73410482518411E+0001
 7.33970651400000E+0001   4.83326178234544E+0001
 7.34100651400000E+0001   5.10003689745331E+0001
 7.34230651400000E+0001   5.15994387142962E+0001
 7.34360651400000E+0001   5.84810773141872E+0001
 7.34490651400000E+0001   5.83665393758430E+0001
 7.34620651400000E+0001   4.93071533320961E+0001
 7.34750651400000E+0001   4.22032787442905E+0001
 7.34880651400000E+0001   4.21982664734983E+0001
 7.35010651400000E+0001   5.26335851559313E+0001
 7.35140651400000E+0001   5.25851369299951E+0001
 7.35270651400000E+0001   5.37965676329403E+0001
 7.35400651400000E+0001   6.60987802720667E+0001
 7.35530651400000E+0001   5.20035992289817E+0001
 7.35660651400000E+0001   4.57403351360486E+0001
 7.35790651400000E+0001   6.28411357597479E+0001
 7.35920651400000E+0001   5.94777084194222E+0001
 7.36050651400000E+0001   5.37619195282674E+0001
 7.36180651400000E+0001   5.70004123833017E+0001
 7.36310651400000E+0001   5.96429818106278E+0001
 7.36440651400000E+0001   5.91258374958824E+0001
 7.36570651400000E+0001   5.14768023779994E+0001
 7.36700651400000E+0001   5.16964938767244E+0001
 7.36830651400000E+0001   5.74011802457211E+0001
 7.36960651400000E+0001   5.29193336269272E+0001
 7.37090651400000E+0001   4.91906399872959E+0001
 7.37220651400000E+0001   5.67424503101427E+0001
 7.37350651400000E+0001   5.76393121311465E+0001
 7.37480651400000E+0001   5.84051819556344E+0001
 7.37610651400000E+0001   5.89527775271891E+0001
 7.37740651400000E+0001   5.33435868869698E+0001
 7.37870651400000E+0001   5.00003617397383E+0001
 7.38000651400000E+0001   5.28041498982623E+0001
 7.38130651400000E+0001   5.68588936139776E+0001
 7.38260651400000E+0001   5.46204631983615E+0001
 7.38390651400000E+0001   5.95944129090237E+0001
 7.38520651400000E+0001   5.51865333820331E+0001
 7.38650651400000E+0001   5.63982648785739E+0001
 7.38780651400000E+0001   6.29829526833758E+0001
 7.38910651400000E+0001   5.47250266005867E+0001
 7.39040651400000E+0001   5.53790008898153E+0001
 7.39170651400000E+0001   4.86700710228080E+0001
 7.39300651400000E+0001   4.63301186128071E+0001
 7.39430651400000E+0001   5.47985129819585E+0001
 7.39560651400000E+0001   5.40003906789174E+0001
 7.39690651400000E+0001   5.43645001669575E+0001
 7.39820651400000E+0001   5.65168240989635E+0001
 7.39950651400000E+0001   5.73781812900375E+0001
 7.40080651400000E+0001   5.15896153660409E+0001
 7.40210651400000E+0001   6.25830126512383E+0001
 7.40340651400000E+0001   4.20003038613802E+0001
 7.40470651400000E+0001   4.45741516585158E+0001
 7.40600651400000E+0001   6.22119121834261E+0001
 7.40730651400000E+0001   5.55894691761775E+0001
 7.40860651400000E+0001   5.20003762093279E+0001
 7.40990651400000E+0001   5.29123180681522E+0001
 7.41120651400000E+0001   6.37303429068789E+0001
 7.41250651400000E+0001   7.14236876996937E+0001
 7.41380651400000E+0001   4.75219205564334E+0001
 7.41510651400000E+0001   3.89570387271176E+0001
 7.41640651400000E+0001   3.83668866183272E+0001
 7.41770651400000E+0001   4.89535280206543E+0001
 7.41900651400000E+0001   4.70138381836308E+0001
 7.42030651400000E+0001   4.80433439230683E+0001
 7.42160651400000E+0001   5.99242759791294E+0001
 7.42290651400000E+0001   5.11467234007616E+0001
 7.42420651400000E+0001   5.48956911265878E+0001
 7.42550651400000E+0001   6.17478060227327E+0001
 7.42680651400000E+0001   6.48624496081125E+0001
 7.42810651400000E+0001   5.27273619283015E+0001
 7.42940651400000E+0001   5.57370568595050E+0001
 7.43070651400000E+0001   4.76821095304096E+0001
 7.43200651400000E+0001   4.88290199849754E+0001
 7.43330651400000E+0001   4.53826549811725E+0001
 7.43460651400000E+0001   5.30509136494482E+0001
 7.43590651400000E+0001   5.04620119060807E+0001
 7.43720651400000E+0001   5.34990801371034E+0001
 7.43850651400000E+0001   6.26480357336620E+0001
 7.43980651400000E+0001   5.11777218527664E+0001
 7.44110651400000E+0001   4.73104858694640E+0001
 7.44240651400000E+0001   6.45357437366862E+0001
 7.44370651400000E+0001   5.56239300159681E+0001
 7.44500651400000E+0001   6.19674628416435E+0001
 7.44630651400000E+0001   6.23899151423222E+0001
 7.44760651400000E+0001   4.76839892860114E+0001
 7.44890651400000E+0001   4.55712058400432E+0001
 7.45020651400000E+0001   4.83269187825659E+0001
 7.45150651400000E+0001   5.20628087721518E+0001
 7.45280651400000E+0001   4.39320017688997E+0001
 7.45410651400000E+0001   5.14412639335284E+0001
 7.45540651400000E+0001   5.20569247729100E+0001
 7.45670651400000E+0001   5.68079945052030E+0001
 7.45800651400000E+0001   5.97164649503571E+0001
 7.45930651400000E+0001   5.92943110840869E+0001
 7.46060651400000E+0001   5.55193873042301E+0001
 7.46190651400000E+0001   6.01770260216965E+0001
 7.46320651400000E+0001   5.35311676841048E+0001
 7.46450651400000E+0001   5.63314434143697E+0001
 7.46580651400000E+0001   6.00004340876860E+0001
 7.46710651400000E+0001   4.90076826009535E+0001
 7.46840651400000E+0001   5.06409192545126E+0001
 7.46970651400000E+0001   5.06127821450828E+0001
 7.47100651400000E+0001   6.28056390812173E+0001
 7.47230651400000E+0001   5.92541075417639E+0001
 7.47360651400000E+0001   4.92091980613536E+0001
 7.47490651400000E+0001   5.03489147789209E+0001
 7.47620651400000E+0001   5.71954172592540E+0001
 7.47750651400000E+0001   5.92985062541058E+0001
 7.47880651400000E+0001   5.29838502577826E+0001
 7.48010651400000E+0001   4.95478360066672E+0001
 7.48140651400000E+0001   5.48384594104496E+0001
 7.48270651400000E+0001   5.90004268528912E+0001
 7.48400651400000E+0001   5.38230646516701E+0001
 7.48530651400000E+0001   4.90003545049436E+0001
 7.48660651400000E+0001   5.64689449907548E+0001
 7.48790651400000E+0001   5.61647174511339E+0001
 7.48920651400000E+0001   5.65952535141222E+0001
 7.49050651400000E+0001   6.08571008243391E+0001
 7.49180651400000E+0001   5.22544102921227E+0001
 7.49310651400000E+0001   5.34778496022470E+0001
 7.49440651400000E+0001   5.63734203577100E+0001
 7.49570651400000E+0001   5.68516573420932E+0001
 7.49700651400000E+0001   6.40904696979197E+0001
 7.49830651400000E+0001   6.45519499256772E+0001
 7.49960651400000E+0001   5.22406124337858E+0001
 7.50090651400000E+0001   4.79302379271246E+0001
 7.50220651400000E+0001   6.12437608519545E+0001
 7.50350651400000E+0001   5.63161464997596E+0001
 7.50480651400000E+0001   5.07173890695900E+0001
 7.50610651400000E+0001   5.06059819250918E+0001
 7.50740651400000E+0001   4.69842968385754E+0001
 7.50870651400000E+0001   4.66441674823861E+0001
 7.51000651400000E+0001   5.44643077921435E+0001
 7.51130651400000E+0001   6.06021428753792E+0001
 7.51260651400000E+0001   5.47945220544595E+0001
 7.51390651400000E+0001   5.90004268528912E+0001
 7.51520651400000E+0001   5.70460764549744E+0001
 7.51650651400000E+0001   5.28082096696918E+0001
 7.51780651400000E+0001   5.39629470086985E+0001
 7.51910651400000E+0001   5.17487118716929E+0001
 7.52040651400000E+0001   5.13655327551996E+0001
 7.52170651400000E+0001   4.46076332087383E+0001
 7.52300651400000E+0001   5.41747064046553E+0001
 7.52430651400000E+0001   6.79515629162474E+0001
 7.52560651400000E+0001   5.96032754397562E+0001
 7.52690651400000E+0001   4.44697457607670E+0001
 7.52820651400000E+0001   5.28398942099237E+0001
 7.52950651400000E+0001   4.50418336735617E+0001
 7.53080651400000E+0001   5.56412450640405E+0001
 7.53210651400000E+0001   5.83992400780344E+0001
 7.53340651400000E+0001   5.50003979137122E+0001
 7.53470651400000E+0001   5.46089983957704E+0001
 7.53600651400000E+0001   5.07948620882009E+0001
 7.53730651400000E+0001   4.36598486350685E+0001
 7.53860651400000E+0001   5.63960850370337E+0001
 7.53990651400000E+0001   5.12727873660667E+0001
 7.54120651400000E+0001   5.35150444590511E+0001
 7.54250651400000E+0001   4.84971788695842E+0001
 7.54380651400000E+0001   5.48172153669831E+0001
 7.54510651400000E+0001   5.18980846992421E+0001
 7.54640651400000E+0001   4.98766697562134E+0001
 7.54770651400000E+0001   4.71569178718949E+0001
 7.54900651400000E+0001   5.18291724217969E+0001
 7.55030651400000E+0001   4.40347744696902E+0001
 7.55160651400000E+0001   4.70019103210607E+0001
 7.55290651400000E+0001   4.79919879923980E+0001
 7.55420651400000E+0001   5.09455458596804E+0001
 7.55550651400000E+0001   5.39158222824643E+0001
 7.55680651400000E+0001   5.30384880034749E+0001
 7.55810651400000E+0001   4.82404455362441E+0001
 7.55940651400000E+0001   5.27107097086932E+0001
 7.56070651400000E+0001   5.39325408379636E+0001
 7.56200651400000E+0001   4.10889984792787E+0001
 7.56330651400000E+0001   5.27728702772789E+0001
 7.56460651400000E+0001   4.85859180054804E+0001
 7.56590651400000E+0001   5.33553293803849E+0001
 7.56720651400000E+0001   6.01784641504509E+0001
 7.56850651400000E+0001   4.79104388629110E+0001
 7.56980651400000E+0001   5.11768432211863E+0001
 7.57110651400000E+0001   5.20003762093279E+0001
 7.57240651400000E+0001   5.28432977583643E+0001
 7.57370651400000E+0001   4.71693382579349E+0001
 7.57500651400000E+0001   5.50543377748788E+0001
 7.57630651400000E+0001   6.59453513250864E+0001
 7.57760651400000E+0001   6.96070143131783E+0001
 7.57890651400000E+0001   6.36537377980315E+0001
 7.58020651400000E+0001   6.43507415147759E+0001
 7.58150651400000E+0001   5.64917954500385E+0001
 7.58280651400000E+0001   6.01091970637075E+0001
 7.58410651400000E+0001   6.27541342615075E+0001
 7.58540651400000E+0001   6.52317676231625E+0001
 7.58670651400000E+0001   5.71942112984875E+0001
 7.58800651400000E+0001   5.18285694110293E+0001
 7.58930651400000E+0001   4.67162170019577E+0001
 7.59060651400000E+0001   5.27455381496178E+0001
 7.59190651400000E+0001   5.18352343023397E+0001
 7.59320651400000E+0001   4.65528141044942E+0001
 7.59450651400000E+0001   5.37595162654185E+0001
 7.59580651400000E+0001   4.93701251387250E+0001
 7.59710651400000E+0001   5.08859089759127E+0001
 7.59840651400000E+0001   4.17636569298517E+0001
 7.59970651400000E+0001   4.32438590363687E+0001
 7.60100651400000E+0001   5.54908484377950E+0001
 7.60230651400000E+0001   4.89431540258388E+0001
 7.60360651400000E+0001   4.80440862904050E+0001
 7.60490651400000E+0001   5.37837656564349E+0001
 7.60620651400000E+0001   5.50003979137122E+0001
 7.60750651400000E+0001   4.86794353394014E+0001
 7.60880651400000E+0001   4.62591898007064E+0001
 7.61010651400000E+0001   5.24387694586790E+0001
 7.61140651400000E+0001   5.49106297891080E+0001
 7.61270651400000E+0001   5.18605003355867E+0001
 7.61400651400000E+0001   5.05254192317031E+0001
 7.61530651400000E+0001   4.73943721878474E+0001
 7.61660651400000E+0001   4.80421367648103E+0001
 7.61790651400000E+0001   4.55613174746054E+0001
 7.61920651400000E+0001   4.62812389044427E+0001
 7.62050651400000E+0001   6.06571389957173E+0001
 7.62180651400000E+0001   5.82235864620472E+0001
 7.62310651400000E+0001   5.29238138889884E+0001
 7.62440651400000E+0001   5.19771727491989E+0001
 7.62570651400000E+0001   4.59226986858225E+0001
 7.62700651400000E+0001   4.97226493146560E+0001
 7.62830651400000E+0001   4.96643131078510E+0001
 7.62960651400000E+0001   4.87517652848579E+0001
 7.63090651400000E+0001   4.55849634177331E+0001
 7.63220651400000E+0001   4.95453319814450E+0001
 7.63350651400000E+0001   5.35057005451568E+0001
 7.63480651400000E+0001   5.38019092079708E+0001
 7.63610651400000E+0001   5.24958680132961E+0001
 7.63740651400000E+0001   5.38811401621001E+0001
 7.63870651400000E+0001   5.06937129380515E+0001
 7.64000651400000E+0001   5.33863602315387E+0001
 7.64130651400000E+0001   5.02182309154208E+0001
 7.64260651400000E+0001   5.80696521825755E+0001
 7.64390651400000E+0001   6.20303669314646E+0001
 7.64520651400000E+0001   5.67229693486220E+0001
 7.64650651400000E+0001   5.76742795790628E+0001
 7.64780651400000E+0001   5.14057399677057E+0001
 7.64910651400000E+0001   5.51695700850450E+0001
 7.65040651400000E+0001   4.94746886721872E+0001
 7.65170651400000E+0001   5.77129716927480E+0001
 7.65300651400000E+0001   5.90900153838915E+0001
 7.65430651400000E+0001   5.49119572380979E+0001
 7.65560651400000E+0001   5.28703393684584E+0001
 7.65690651400000E+0001   5.92089965102975E+0001
 7.65820651400000E+0001   5.39330178432235E+0001
 7.65950651400000E+0001   4.51783547723769E+0001
 7.66080651400000E+0001   4.60003328005593E+0001
 7.66210651400000E+0001   4.56839347628017E+0001
 7.66340651400000E+0001   4.41486022559806E+0001
 7.66470651400000E+0001   4.55538008903409E+0001
 7.66600651400000E+0001   4.86149932931149E+0001
 7.66730651400000E+0001   4.70671805912439E+0001
 7.66860651400000E+0001   5.50003979137122E+0001
 7.66990651400000E+0001   5.40133133569651E+0001
 7.67120651400000E+0001   4.67761928019225E+0001
 7.67250651400000E+0001   6.37384179746024E+0001
 7.67380651400000E+0001   4.92762072012364E+0001
 7.67510651400000E+0001   5.27641911232971E+0001
 7.67640651400000E+0001   4.87546895732510E+0001
 7.67770651400000E+0001   4.43532793632150E+0001
 7.67900651400000E+0001   5.32934114301715E+0001
 7.68030651400000E+0001   6.28453541541743E+0001
 7.68160651400000E+0001   5.49151444158805E+0001
 7.68290651400000E+0001   4.60044453738346E+0001
 7.68420651400000E+0001   5.98552254373294E+0001
 7.68550651400000E+0001   5.21626733318947E+0001
 7.68680651400000E+0001   5.10305712087208E+0001
 7.68810651400000E+0001   5.19602588812723E+0001
 7.68940651400000E+0001   5.86501998994347E+0001
 7.69070651400000E+0001   5.71203074148822E+0001
 7.69200651400000E+0001   4.39783876313737E+0001
 7.69330651400000E+0001   4.94419178150713E+0001
 7.69460651400000E+0001   3.90765884909022E+0001
 7.69590651400000E+0001   5.51078624493890E+0001
 7.69720651400000E+0001   4.80955698866077E+0001
 7.69850651400000E+0001   5.14031858143616E+0001
 7.69980651400000E+0001   5.02300154194153E+0001
 7.70110651400000E+0001   5.60214671429599E+0001
 7.70240651400000E+0001   5.78506552041808E+0001
 7.70370651400000E+0001   4.95971423479732E+0001
 7.70500651400000E+0001   5.46436483353043E+0001
 7.70630651400000E+0001   5.35389125306740E+0001
 7.70760651400000E+0001   4.73263063262469E+0001
 7.70890651400000E+0001   5.80103430737032E+0001
 7.71020651400000E+0001   6.49542026108614E+0001
 7.71150651400000E+0001   4.80412227288403E+0001
 7.71280651400000E+0001   4.91676876557064E+0001
 7.71410651400000E+0001   4.79563410702346E+0001
 7.71540651400000E+0001   7.25374640303827E+0001
 7.71670651400000E+0001   5.20946912731193E+0001
 7.71800651400000E+0001   4.63878740282189E+0001
 7.71930651400000E+0001   4.29509210659123E+0001
 7.72060651400000E+0001   5.87860842950457E+0001
 7.72190651400000E+0001   4.84625671746645E+0001
 7.72320651400000E+0001   5.20659177306448E+0001
 7.72450651400000E+0001   4.47300603308374E+0001
 7.72580651400000E+0001   4.57179934696969E+0001
 7.72710651400000E+0001   4.96622105423458E+0001
 7.72840651400000E+0001   6.49950034410525E+0001
 7.72970651400000E+0001   5.43817784996602E+0001
 7.73100651400000E+0001   4.96893151331760E+0001
 7.73230651400000E+0001   4.92672094725193E+0001
 7.73360651400000E+0001   5.06740234437500E+0001
 7.73490651400000E+0001   5.48074798667202E+0001
 7.73620651400000E+0001   5.83702066698365E+0001
 7.73750651400000E+0001   5.18449400771831E+0001
 7.73880651400000E+0001   5.45896356895246E+0001
 7.74010651400000E+0001   5.76242107301020E+0001
 7.74140651400000E+0001   5.50003979137122E+0001
 7.74270651400000E+0001   5.22860233587313E+0001
 7.74400651400000E+0001   4.57366832027120E+0001
 7.74530651400000E+0001   4.77537958172565E+0001
 7.74660651400000E+0001   5.04347352971493E+0001
 7.74790651400000E+0001   4.49810600569881E+0001
 7.74920651400000E+0001   4.79198971612999E+0001
 7.75050651400000E+0001   5.20668532877447E+0001
 7.75180651400000E+0001   4.95268924858131E+0001
 7.75310651400000E+0001   4.34377045842419E+0001
 7.75440651400000E+0001   4.65266880774085E+0001
 7.75570651400000E+0001   5.57817997564776E+0001
 7.75700651400000E+0001   5.38680012010366E+0001
 7.75830651400000E+0001   5.54242916983012E+0001
 7.75960651400000E+0001   5.72423412206737E+0001
 7.76090651400000E+0001   6.26369992245903E+0001
 7.76220651400000E+0001   6.16941159182431E+0001
 7.76350651400000E+0001   5.04634425728448E+0001
 7.76480651400000E+0001   4.83746655854017E+0001
 7.76610651400000E+0001   5.08223706118739E+0001
 7.76740651400000E+0001   5.08099975312441E+0001
 7.76870651400000E+0001   5.15472132051404E+0001
 7.77000651400000E+0001   5.89805939300968E+0001
 7.77130651400000E+0001   4.93250973508613E+0001
 7.77260651400000E+0001   5.03151894917882E+0001
 7.77390651400000E+0001   5.25249322654483E+0001
 7.77520651400000E+0001   5.48204148912420E+0001
 7.77650651400000E+0001   5.02898813866378E+0001
 7.77780651400000E+0001   4.84768391897931E+0001
 7.77910651400000E+0001   5.31436319347166E+0001
 7.78040651400000E+0001   4.51916381928335E+0001
 7.78170651400000E+0001   3.92090665422267E+0001
 7.78300651400000E+0001   4.97684448183536E+0001
 7.78430651400000E+0001   6.15492647427849E+0001
 7.78560651400000E+0001   5.80593427672792E+0001
 7.78690651400000E+0001   5.36752713281714E+0001
 7.78820651400000E+0001   6.18461501447829E+0001
 7.78950651400000E+0001   5.09551365945873E+0001
 7.79080651400000E+0001   4.39364846783806E+0001
 7.79210651400000E+0001   5.18376740358264E+0001
 7.79340651400000E+0001   4.69374503016059E+0001
 7.79470651400000E+0001   5.21466473656355E+0001
 7.79600651400000E+0001   5.21822470694777E+0001
 7.79730651400000E+0001   4.76325448782187E+0001
 7.79860651400000E+0001   5.15342727105034E+0001
 7.79990651400000E+0001   4.78937364893095E+0001
 7.80120651400000E+0001   4.76772098441540E+0001
 7.80250651400000E+0001   5.33929265271851E+0001
 7.80380651400000E+0001   4.78884438802638E+0001
 7.80510651400000E+0001   5.86685800926460E+0001
 7.80640651400000E+0001   5.29842140316370E+0001
 7.80770651400000E+0001   3.64191129314408E+0001
 7.80900651400000E+0001   4.50369496362120E+0001
 7.81030651400000E+0001   4.64009674492703E+0001
 7.81160651400000E+0001   6.07149453163624E+0001
 7.81290651400000E+0001   4.40347122751999E+0001
 7.81420651400000E+0001   4.89851006318866E+0001
 7.81550651400000E+0001   5.19614786038933E+0001
 7.81680651400000E+0001   4.71147448470790E+0001
 7.81810651400000E+0001   5.47380294640090E+0001
 7.81940651400000E+0001   4.44701409818464E+0001
 7.82070651400000E+0001   5.63162712119971E+0001
 7.82200651400000E+0001   4.76257534134980E+0001
 7.82330651400000E+0001   4.23625860197862E+0001
 7.82460651400000E+0001   4.20003038613802E+0001
 7.82590651400000E+0001   5.28929512459265E+0001
 7.82720651400000E+0001   5.31025851574053E+0001
 7.82850651400000E+0001   6.18792877205643E+0001
 7.82980651400000E+0001   4.54409491165232E+0001
 7.83110651400000E+0001   4.12641906163539E+0001
 7.83240651400000E+0001   4.61491675028414E+0001
 7.83370651400000E+0001   4.53038799310023E+0001
 7.83500651400000E+0001   4.66769554823826E+0001
 7.83630651400000E+0001   5.19707392220009E+0001
 7.83760651400000E+0001   4.72709900501022E+0001
 7.83890651400000E+0001   5.16603205375044E+0001
 7.84020651400000E+0001   6.17855838553587E+0001
 7.84150651400000E+0001   5.37468496702182E+0001
 7.84280651400000E+0001   4.71062469990084E+0001
 7.84410651400000E+0001   5.21516072104644E+0001
 7.84540651400000E+0001   5.02054196420608E+0001
 7.84670651400000E+0001   4.67531171644332E+0001
 7.84800651400000E+0001   5.11744809380157E+0001
 7.84930651400000E+0001   4.78956409637339E+0001
 7.85060651400000E+0001   5.17550034557747E+0001
 7.85190651400000E+0001   5.11627157267769E+0001
 7.85320651400000E+0001   5.34978799605745E+0001
 7.85450651400000E+0001   5.22420437125105E+0001
 7.85580651400000E+0001   4.76020016923650E+0001
 7.85710651400000E+0001   4.26515409877306E+0001
 7.85840651400000E+0001   4.62790427761768E+0001
 7.85970651400000E+0001   4.25010727566224E+0001
 7.86100651400000E+0001   5.82006745859225E+0001
 7.86230651400000E+0001   5.89189314072803E+0001
 7.86360651400000E+0001   4.80389202982778E+0001
 7.86490651400000E+0001   4.19489865689509E+0001
 7.86620651400000E+0001   4.78048745632374E+0001
 7.86750651400000E+0001   5.71334467255187E+0001
 7.86880651400000E+0001   5.24536413567903E+0001
 7.87010651400000E+0001   4.58591251875652E+0001
 7.87140651400000E+0001   4.72430948858705E+0001
 7.87270651400000E+0001   4.62464683241451E+0001
 7.87400651400000E+0001   4.34594561886768E+0001
 7.87530651400000E+0001   4.56550463383000E+0001
 7.87660651400000E+0001   5.11265389974980E+0001
 7.87790651400000E+0001   5.29781569575368E+0001
 7.87920651400000E+0001   4.84919638415634E+0001
 7.88050651400000E+0001   4.79480456035046E+0001
 7.88180651400000E+0001   5.05189973954443E+0001
 7.88310651400000E+0001   5.28291006510703E+0001
 7.88440651400000E+0001   5.00003670608896E+0001
 7.88570651400000E+0001   4.75165740710479E+0001
 7.88700651400000E+0001   5.52089394622251E+0001
 7.88830651400000E+0001   4.76373129840082E+0001
 7.88960651400000E+0001   3.56877700465652E+0001
 7.89090651400000E+0001   4.62395933625807E+0001
 7.89220651400000E+0001   5.31758096802834E+0001
 7.89350651400000E+0001   4.48239255977064E+0001
 7.89480651400000E+0001   4.52936349386798E+0001
 7.89610651400000E+0001   5.12341877842410E+0001
 7.89740651400000E+0001   5.57251788190777E+0001
 7.89870651400000E+0001   5.77053631009336E+0001
 7.90000651400000E+0001   5.79727460580470E+0001
 7.90130651400000E+0001   5.56677599774257E+0001
 7.90260651400000E+0001   5.20958272187918E+0001
 7.90390651400000E+0001   4.56875178172127E+0001
 7.90520651400000E+0001   4.34858261183657E+0001
 7.90650651400000E+0001   4.29301373479094E+0001
 7.90780651400000E+0001   4.97172920379933E+0001
 7.90910651400000E+0001   4.84540452891871E+0001
 7.91040651400000E+0001   4.82863228327210E+0001
 7.91170651400000E+0001   5.42750665107321E+0001
 7.91300651400000E+0001   5.73580172281425E+0001
 7.91430651400000E+0001   4.76307250541752E+0001
 7.91560651400000E+0001   5.12163987623532E+0001
 7.91690651400000E+0001   4.24433296695249E+0001
 7.91820651400000E+0001   3.62509251080111E+0001
 7.91950651400000E+0001   5.05463769339010E+0001
 7.92080651400000E+0001   5.55337107052874E+0001
 7.92210651400000E+0001   5.09080032796783E+0001
 7.92340651400000E+0001   5.80383438234679E+0001
 7.92470651400000E+0001   4.72323851293974E+0001
 7.92600651400000E+0001   4.27129564276080E+0001
 7.92730651400000E+0001   4.19366323094945E+0001
 7.92860651400000E+0001   4.87434301494415E+0001
 7.92990651400000E+0001   5.38864586262354E+0001
 7.93120651400000E+0001   5.19602138559819E+0001
 7.93250651400000E+0001   4.41295334755422E+0001
 7.93380651400000E+0001   5.49162111426317E+0001
 7.93510651400000E+0001   5.36290322928545E+0001
 7.93640651400000E+0001   4.91290676716351E+0001
 7.93770651400000E+0001   5.08914859955752E+0001
 7.93900651400000E+0001   4.88222489224993E+0001
 7.94030651400000E+0001   4.53464385832071E+0001
 7.94160651400000E+0001   5.51238789530940E+0001
 7.94290651400000E+0001   5.97787173775426E+0001
 7.94420651400000E+0001   4.49905935254790E+0001
 7.94550651400000E+0001   4.30104381828043E+0001
 7.94680651400000E+0001   4.59553968890148E+0001
 7.94810651400000E+0001   4.60003328005593E+0001
 7.94940651400000E+0001   5.08263248499522E+0001
 7.95070651400000E+0001   5.48215022385802E+0001
 7.95200651400000E+0001   4.93281885808488E+0001
 7.95330651400000E+0001   6.20966983008227E+0001
 7.95460651400000E+0001   5.37450754479676E+0001
 7.95590651400000E+0001   4.47597769792412E+0001
 7.95720651400000E+0001   5.30573967977255E+0001
 7.95850651400000E+0001   4.95214269148736E+0001
 7.95980651400000E+0001   5.34297427996479E+0001
 7.96110651400000E+0001   5.40003906789174E+0001
 7.96240651400000E+0001   5.22682957365029E+0001
 7.96370651400000E+0001   5.20003762093279E+0001
 7.96500651400000E+0001   5.79238971936358E+0001
 7.96630651400000E+0001   5.81641246632866E+0001
 7.96760651400000E+0001   4.89101615649800E+0001
 7.96890651400000E+0001   4.78168120372251E+0001
 7.97020651400000E+0001   4.80003472701488E+0001
 7.97150651400000E+0001   5.19835563408306E+0001
 7.97280651400000E+0001   4.82800231225053E+0001
 7.97410651400000E+0001   4.31162819033457E+0001
 7.97540651400000E+0001   4.12334073288453E+0001
 7.97670651400000E+0001   4.70561481359211E+0001
 7.97800651400000E+0001   5.04944871945439E+0001
 7.97930651400000E+0001   4.51031589670663E+0001
 7.98060651400000E+0001   4.80909641956331E+0001
 7.98190651400000E+0001   4.49791142973478E+0001
 7.98320651400000E+0001   5.07817767588252E+0001
 7.98450651400000E+0001   4.49330092978861E+0001
 7.98580651400000E+0001   5.13139333505425E+0001
 7.98710651400000E+0001   5.53227444607766E+0001
 7.98840651400000E+0001   5.16616699444000E+0001
 7.98970651400000E+0001   4.80268702397514E+0001
 7.99100651400000E+0001   5.08878324721205E+0001
 7.99230651400000E+0001   5.49143843809054E+0001
 7.99360651400000E+0001   4.65791268725950E+0001
 7.99490651400000E+0001   4.03821265020592E+0001
 7.99620651400000E+0001   5.09488799436604E+0001
 7.99750651400000E+0001   5.20170202501703E+0001
 7.99880651400000E+0001   4.62350727413746E+0001
