# Supplementary material for: Graphene Substrates Promote the Differentiation of Inner Ear Lgr5+ Progenitor Cells Into Hair Cells
Source: Front Bioeng Biotechnol. 2022 Jun 22;10:927248. doi: 10.3389/fbioe.2022.927248 (PMC9256972; doi:10.3389/fbioe.2022.927248)
Supplement: Supplementary file 1 [file DataSheet1.ZIP › raw data/figure1/Figure1c--Raman.txt]

#Wave		#Intensity
4000.269531	4415.521484
3999.632813	4378.962402
3998.995117	4561.022949
3998.356445	4629.322266
3997.718750	4364.666504
3997.081055	4477.629395
3996.442383	4533.731934
3995.804688	4528.943359
3995.166016	4662.112305
3994.528320	4689.759766
3993.889648	4340.168457
3993.250977	4586.859375
3992.612305	4436.088379
3991.972656	4484.024902
3991.333984	4625.179199
3990.695313	4563.639160
3990.055664	4315.712891
3989.416992	4501.394043
3988.777344	4614.097168
3988.137695	4633.605469
3987.498047	4693.604492
3986.858398	4510.641113
3986.218750	4692.091797
3985.579102	4561.808105
3984.939453	4387.048340
3984.298828	4503.687988
3983.659180	4458.458496
3983.018555	4482.011230
3982.377930	4776.536133
3981.738281	4622.101074
3981.097656	4653.701660
3980.456055	4551.888672
3979.815430	4619.866699
3979.174805	4594.875000
3978.534180	4485.039063
3977.892578	4516.635742
3977.251953	4584.575684
3976.610352	4490.948242
3975.968750	4441.769043
3975.327148	4562.172852
3974.685547	4452.447266
3974.043945	4588.954590
3973.402344	4676.993164
3972.759766	4700.447754
3972.118164	4723.894531
3971.475586	4819.935059
3970.833984	4593.323242
3970.191406	4709.514160
3969.548828	4736.975586
3968.906250	4554.825195
3968.263672	4578.271973
3967.621094	4730.655762
3966.978516	4548.594238
3966.334961	4588.143066
3965.692383	4567.265625
3965.048828	4586.664063
3964.405273	4593.977051
3963.762695	4569.083008
3963.119141	4467.722168
3962.475586	4507.245117
3961.832031	4723.796875
3961.187500	4606.367676
3960.543945	4625.736816
3959.900391	4572.708496
3959.255859	4588.055664
3958.611328	4740.092773
3957.966797	4711.189941
3957.323242	4746.602539
3956.678711	4681.541504
3956.034180	4636.590332
3955.388672	4671.997559
3954.744141	4659.194824
3954.099609	4638.364258
3953.454102	4593.448242
3952.808594	4652.926758
3952.164063	4796.679199
3951.518555	4458.787598
3950.873047	4738.955078
3950.227539	4581.722168
3949.582031	4769.517578
3948.935547	4572.223145
3948.290039	4743.919434
3947.644531	4723.106934
3946.998047	4622.125977
3946.351563	4741.624512
3945.706055	4668.725098
3945.059570	4732.081543
3944.413086	4751.349609
3943.765625	4906.799805
3943.119141	4577.606445
3942.472656	4636.932129
3941.825195	4596.147949
3941.178711	4607.415527
3940.531250	4590.663086
3939.883789	4729.981445
3939.237305	4713.214355
3938.589844	4720.455078
3937.942383	4763.690918
3937.293945	4566.966797
3936.646484	4746.160156
3935.999023	4733.401367
3935.350586	4700.660645
3934.703125	4651.944336
3934.054688	4715.127930
3933.406250	4626.472168
3932.757813	4745.563477
3932.109375	4656.931152
3931.460938	4803.931641
3930.812500	4627.480469
3930.163086	4670.645996
3929.514648	4550.151367
3928.865234	4601.296875
3928.215820	4660.405273
3927.567383	4687.579590
3926.917969	4706.767090
3926.268555	4642.197754
3925.619141	4442.073730
3924.968750	4632.726074
3924.319336	4600.088867
3923.669922	4567.462402
3923.019531	4550.785645
3922.369141	4773.170898
3921.719727	4636.957031
3921.069336	4624.259766
3920.418945	4667.319824
3919.768555	4686.475098
3919.118164	4821.075195
3918.466797	4720.786621
3917.816406	4624.510254
3917.165039	4842.616699
3916.514648	4575.275879
3915.863281	4797.297363
3915.211914	4685.161133
3914.560547	4608.850098
3913.909180	4627.985840
3913.257813	4659.041504
3912.606445	4678.162598
3911.954102	4740.991699
3911.302734	4696.519531
3910.650391	4624.252441
3909.999023	4802.250000
3909.346680	4606.874512
3908.694336	4673.634277
3908.041992	4672.879883
3907.389648	4763.424805
3906.736328	4453.083496
3906.083984	4706.332031
3905.431641	4681.766602
3904.778320	4661.175781
3904.125000	4652.491211
3903.472656	4552.598145
3902.819336	4631.164063
3902.166016	4765.205566
3901.512695	4950.732910
3900.858398	4660.626465
3900.205078	4608.361816
3899.551758	4789.862305
3898.897461	4563.300781
3898.244141	4697.223145
3897.589844	4708.344238
3896.935547	4759.054688
3896.281250	4801.831543
3895.626953	4840.636230
3894.972656	4697.389648
3894.317383	4526.492188
3893.663086	4715.653320
3893.007813	4714.892090
3892.353516	4725.995117
3891.698242	4725.231934
3891.042969	4692.840820
3890.387695	4609.072266
3889.732422	4675.516113
3889.077148	4662.906738
3888.421875	4863.653320
3887.766602	4768.060059
3887.110352	4656.698242
3886.454102	4778.367188
3885.798828	4694.678711
3885.142578	4611.016602
3884.486328	4772.105469
3883.830078	4668.725098
3883.173828	4727.159668
3882.517578	4757.958008
3881.860352	4729.577148
3881.204102	4752.477051
3880.546875	4822.689453
3879.890625	4514.380859
3879.233398	4691.043945
3878.576172	4564.160645
3877.918945	4827.456055
3877.261719	4716.352051
3876.604492	4754.985352
3875.946289	4651.806641
3875.289063	4607.734863
3874.630859	4697.555176
3873.973633	4763.724609
3873.315430	4727.528320
3872.657227	4785.799805
3871.999023	4659.104980
3871.340820	4721.302734
3870.682617	4952.633301
3870.023438	4479.855469
3869.365234	4836.990234
3868.706055	4781.162598
3868.047852	4800.046387
3867.388672	4767.826172
3866.729492	4798.495605
3866.070313	4778.073730
3865.411133	4663.369141
3864.751953	4635.119141
3864.092773	4760.047852
3863.432617	4696.450195
3862.773438	4750.657715
3862.113281	4577.166504
3861.453125	4651.000000
3860.793945	4748.354980
3860.133789	4716.198730
3859.473633	4809.588379
3858.812500	4726.441406
3858.152344	4670.773438
3857.492188	4811.178223
3856.831055	4833.923340
3856.170898	4833.142090
3855.509766	4808.845703
3854.848633	4706.186035
3854.187500	4807.291504
3853.526367	4841.770020
3852.865234	4793.987793
3852.204102	4699.228516
3851.541992	4651.483887
3850.880859	4846.470215
3850.218750	5002.251953
3849.557617	4848.816895
3848.895508	4879.335938
3848.233398	4698.584961
3847.571289	4592.212402
3846.909180	4830.038574
3846.246094	4735.410156
3845.583984	4805.019043
3844.921875	4800.333496
3844.258789	4850.366699
3843.595703	4693.270508
3842.933594	4829.262695
3842.270508	4828.481934
3841.607422	4792.548340
3840.944336	4897.215820
3840.280273	4623.099121
3839.617188	4716.047852
3838.954102	4602.087402
3838.290039	4757.453125
3837.625977	4881.551758
3836.962891	4857.353516
3836.298828	4817.559570
3835.634766	4925.986816
3834.970703	4968.085938
3834.305664	4737.243652
3833.641602	4674.104492
3832.977539	4720.121094
3832.312500	4863.549316
3831.647461	4761.455078
3830.983398	4823.018066
3830.318359	4756.020020
3829.653320	4969.451660
3828.988281	4793.421387
3828.322266	4808.219238
3827.657227	4819.119629
3826.992188	4841.692383
3826.326172	4595.750488
3825.660156	4836.235352
3824.995117	4788.771484
3824.329102	4873.566406
3823.663086	4931.111328
3822.997070	4895.319336
3822.330078	4952.841797
3821.664063	4889.848633
3820.998047	4889.057617
3820.331055	4779.466309
3819.665039	4817.543945
3818.998047	4781.804199
3818.331055	4889.778809
3817.664063	4733.658691
3816.997070	4779.483887
3816.330078	4895.169922
3815.662109	4995.292969
3814.995117	4796.568359
3814.327148	4846.233398
3813.660156	4713.547852
3812.992188	4898.969238
3812.324219	4925.323730
3811.656250	4936.159668
3810.988281	4795.790527
3810.320313	4857.036133
3809.652344	4832.996094
3808.983398	4851.589355
3808.315430	4858.553223
3807.646484	4993.350586
3806.977539	4977.049805
3806.308594	4701.291992
3805.639648	4878.640625
3804.970703	4827.523926
3804.301758	4811.259766
3803.632813	4856.921875
3802.962891	4790.355469
3802.293945	4917.250977
3801.624023	4873.905273
3800.955078	4776.427246
3800.285156	4903.263184
3799.615234	4805.812012
3798.945313	4797.302734
3798.274414	4815.851563
3797.604492	4784.156738
3796.934570	4930.206543
3796.263672	4848.281738
3795.593750	4913.160156
3794.922852	4997.327148
3794.251953	4872.957031
3793.581055	4879.889160
3792.910156	4763.297852
3792.239258	4970.935547
3791.567383	4796.484863
3790.896484	4853.581055
3790.224609	4902.943359
3789.553711	4952.289551
3788.881836	4766.385742
3788.209961	4912.129395
3787.538086	4895.914063
3786.866211	4879.703613
3786.194336	4932.866699
3785.522461	4820.325684
3784.849609	4800.282715
3784.177734	4857.284180
3783.504883	4748.661133
3782.832031	4840.308594
3782.159180	4839.524902
3781.487305	4811.794922
3780.813477	4737.888184
3780.140625	4694.791016
3779.467773	4813.305176
3778.794922	4820.219727
3778.121094	4830.978027
3777.447266	4680.213379
3776.774414	4852.483887
3776.100586	4917.053711
3775.426758	4839.380371
3774.752930	5038.443359
3774.078125	4868.553711
3773.404297	4817.819824
3772.730469	4824.722168
3772.055664	4935.321289
3771.381836	4995.963379
3770.707031	4810.859375
3770.032227	4879.179688
3769.357422	4935.962402
3768.682617	4900.624512
3768.007813	4926.689453
3767.332031	4868.345703
3766.657227	4840.707031
3765.981445	4882.109375
3765.306641	4946.504883
3764.630859	4888.195313
3763.955078	4845.237305
3763.279297	4921.104980
3762.603516	4828.339355
3761.927734	4908.016602
3761.250977	4899.559570
3760.575195	4933.237305
3759.898438	4740.960938
3759.222656	4878.033691
3758.545898	4946.152344
3757.869141	4949.178711
3757.192383	4864.181641
3756.515625	4901.657715
3755.838867	4889.385742
3755.161133	4754.711914
3754.484375	4991.064941
3753.806641	4802.882324
3753.129883	4870.923828
3752.452148	4870.134277
3751.774414	4808.191895
3751.096680	4799.769531
3750.418945	4711.111816
3749.741211	4996.865723
3749.062500	4870.008789
3748.384766	4957.056152
3747.706055	4872.248535
3747.027344	4970.720215
3746.349609	4748.520508
3745.670898	4858.430176
3744.992188	4850.010742
3744.313477	4784.364746
3743.633789	4974.322266
3742.955078	4988.771973
3742.275391	5083.298828
3741.596680	4922.336914
3740.916992	4929.163086
3740.237305	4787.335938
3739.557617	5053.326660
3738.877930	5182.058594
3738.198242	4811.675781
3737.518555	4807.086426
3736.838867	4859.625977
3736.158203	4870.261719
3735.477539	5002.725586
3734.797852	4956.234863
3734.117188	4845.056641
3733.436523	5194.367676
3732.755859	5109.820313
3732.075195	5036.712402
3731.393555	4971.235352
3730.712891	5080.713867
3730.032227	4923.995117
3729.350586	5029.644043
3728.668945	4956.607910
3727.987305	4997.609375
3727.305664	4985.399414
3726.624023	4927.602051
3725.942383	4930.601563
3725.260742	4850.043945
3724.578125	4780.904297
3723.896484	5076.276367
3723.213867	5003.326172
3722.531250	5025.288086
3721.849609	5016.882813
3721.166992	4849.119629
3720.483398	5060.779785
3719.800781	4855.132813
3719.118164	5055.345215
3718.434570	5160.696777
3717.751953	4989.254395
3717.068359	4977.073242
3716.385742	5052.065918
3715.702148	5073.982422
3715.018555	5069.370117
3714.333984	5007.937500
3713.650391	5113.175781
3712.966797	4892.704590
3712.282227	4986.568359
3711.598633	5038.759277
3710.914063	4984.950195
3710.229492	5044.692871
3709.544922	4881.168945
3708.860352	4933.341797
3708.175781	5098.977051
3707.491211	5003.599121
3706.806641	5085.978027
3706.121094	4805.374512
3705.436523	5004.943848
3704.750977	5075.942871
3704.065430	4908.845703
3703.379883	5062.960449
3702.694336	5028.139160
3702.008789	4951.781250
3701.323242	4935.871582
3700.636719	5044.570801
3699.951172	5032.426270
3699.264648	4910.820313
3698.578125	4989.277832
3697.891602	5060.163086
3697.206055	5104.615723
3696.518555	5183.002930
3695.832031	4986.039063
3695.145508	4962.604004
3694.458984	4991.960938
3693.771484	4976.071777
3693.083984	4911.188477
3692.397461	5091.280273
3691.709961	4996.255859
3691.022461	5070.790527
3690.334961	5036.067383
3689.646484	5020.185059
3688.958984	5094.679199
3688.271484	5082.557617
3687.583008	5010.211426
3686.894531	5073.379883
3686.207031	5162.868652
3685.518555	5052.920410
3684.830078	4950.531250
3684.140625	5024.950684
3683.452148	5080.543457
3682.763672	5132.357910
3682.074219	4954.834473
3681.385742	5014.169922
3680.696289	5024.629883
3680.006836	5031.329102
3679.317383	5019.241211
3678.627930	4977.106445
3677.938477	5081.457520
3677.249023	5065.611816
3676.558594	5083.561523
3675.869141	5146.551270
3675.178711	5021.857910
3674.488281	5043.558105
3673.798828	4945.185547
3673.108398	4989.399414
3672.417969	4887.316895
3671.726563	4999.029297
3671.036133	4930.724121
3670.345703	4847.445313
3669.654297	5045.321777
3668.962891	5239.386230
3668.272461	5081.154297
3667.581055	5009.144043
3666.889648	4948.395020
3666.198242	5146.093750
3665.505859	4961.766113
3664.814453	5039.586426
3664.123047	5244.660645
3663.430664	5146.492676
3662.738281	5003.449219
3662.045898	5073.728516
3661.353516	5110.314453
3660.661133	4914.979492
3659.968750	4917.920410
3659.276367	5130.258789
3658.583984	5050.913574
3657.890625	5016.450195
3657.198242	5094.121094
3656.504883	5216.608398
3655.811523	4976.642578
3655.118164	5177.556641
3654.424805	5049.724609
3653.731445	4925.668945
3653.037109	5092.888672
3652.343750	4983.798828
3651.649414	4997.918945
3650.956055	5094.137695
3650.261719	5052.264160
3649.567383	5047.712402
3648.873047	5095.383789
3648.178711	5079.637207
3647.484375	5145.932129
3646.789063	5033.245605
3646.094727	5106.981445
3645.399414	5139.695313
3644.705078	5008.431641
3644.009766	5033.698730
3643.314453	5103.661133
3642.619141	5065.583984
3641.923828	4919.520996
3641.227539	5358.091797
3640.532227	5130.125000
3639.835938	5240.958984
3639.140625	5054.023438
3638.444336	5183.438477
3637.748047	4870.077148
3637.051758	5070.157227
3636.355469	5117.683105
3635.659180	5217.253906
3634.962891	5026.785645
3634.265625	5178.382324
3633.569336	5118.070801
3632.872070	5028.049316
3632.174805	5175.855957
3631.477539	5070.993652
3630.780273	5177.886719
3630.083008	5151.047852
3629.385742	5120.504395
3628.687500	5045.419434
3627.990234	5256.182129
3627.291992	5021.509766
3626.594727	5020.692871
3625.896484	5108.920410
3625.198242	4996.801758
3624.500000	4962.607910
3623.801758	4995.175781
3623.102539	5116.719238
3622.404297	5030.622070
3621.705078	5155.826660
3621.006836	5136.458008
3620.307617	5094.863281
3619.608398	5260.748047
3618.909180	5000.601563
3618.209961	5251.628906
3617.510742	5324.833008
3616.810547	5127.742676
3616.111328	5108.399414
3615.411133	5140.877930
3614.711914	5106.736816
3614.011719	5113.305176
3613.311523	4938.604492
3612.611328	5122.737305
3611.911133	5033.148438
3611.209961	5047.119141
3610.509766	5234.840820
3609.809570	5067.654297
3609.108398	5273.789551
3608.407227	5132.516602
3607.706055	5209.266113
3607.004883	5045.885742
3606.303711	5166.943359
3605.602539	5276.883789
3604.901367	5135.724609
3604.199219	5157.037598
3603.498047	5241.088867
3602.795898	5214.403320
3602.093750	5294.727539
3601.391602	5242.218262
3600.689453	5230.299316
3599.987305	5222.071777
3599.285156	5254.407227
3598.582031	5091.336426
3597.879883	5086.821289
3597.176758	5185.501465
3596.474609	5096.219727
3595.771484	5165.391113
3595.068359	5186.652344
3594.365234	5222.638672
3593.661133	5067.123047
3592.958008	5121.526367
3592.254883	5102.285645
3591.550781	5182.430176
3590.846680	5192.626465
3590.143555	5324.242676
3589.439453	5290.265137
3588.735352	5149.627930
3588.031250	5226.020996
3587.326172	5416.379395
3586.622070	5099.317383
3585.916992	5105.838379
3585.212891	5248.343750
3584.507813	5140.921875
3583.802734	5187.848145
3583.097656	5161.288086
3582.392578	5222.886719
3581.687500	5075.143066
3580.982422	5173.452637
3580.276367	5235.019043
3579.571289	5201.131348
3578.865234	5240.652832
3578.159180	5261.814941
3577.453125	5092.195801
3576.747070	5157.392578
3576.041016	5259.243164
3575.334961	5144.710938
3574.627930	5143.872559
3573.921875	5253.006348
3573.214844	5244.820313
3572.508789	5214.648926
3571.801758	5122.200195
3571.094727	5337.503418
3570.387695	5340.296387
3569.679688	5145.331543
3568.972656	5254.339355
3568.265625	5231.517090
3567.557617	5201.381836
3566.849609	5141.977539
3566.142578	5214.322754
3565.434570	5074.446777
3564.726563	5022.407715
3564.018555	5116.681152
3563.309570	5346.224609
3562.601563	5279.541504
3561.892578	5110.523438
3561.184570	5233.959961
3560.475586	5163.673340
3559.766602	5173.792480
3559.057617	5260.625977
3558.348633	5099.053223
3557.639648	5167.610352
3556.930664	5053.573242
3556.220703	5377.673340
3555.511719	5296.491211
3554.801758	5182.488770
3554.091797	5276.518555
3553.381836	5144.313965
3552.671875	5231.023438
3551.961914	5171.814453
3551.251953	5225.670898
3550.541016	5323.262207
3549.831055	5285.939453
3549.120117	5234.048828
3548.409180	5327.946777
3547.698242	5206.835938
3546.987305	5282.491699
3546.276367	5172.354980
3545.565430	5178.794922
3544.854492	5130.612793
3544.142578	5268.123535
3543.431641	5114.378418
3542.719727	5219.090820
3542.007813	5098.154297
3541.295898	5177.366211
3540.583984	5060.113281
3539.872070	5226.597168
3539.160156	5229.380859
3538.447266	5232.163574
3537.735352	5125.883789
3537.022461	5288.612793
3536.309570	5265.944824
3535.596680	5236.016602
3534.883789	5122.539063
3534.170898	5139.865234
3533.458008	5349.671875
3532.745117	5098.244141
3532.031250	5333.403809
3531.317383	5220.001953
3530.604492	5346.180664
3529.890625	5323.535156
3529.176758	5355.320313
3528.462891	5183.945801
3527.749023	5262.895508
3527.034180	5407.095703
3526.320313	5322.817871
3525.605469	5195.062988
3524.891602	5393.574219
3524.176758	5120.884766
3523.461914	5221.507813
3522.747070	5173.557129
3522.032227	5136.488770
3521.316406	5338.468750
3520.601563	5301.385742
3519.885742	5278.796387
3519.170898	5263.454590
3518.455078	5309.647461
3517.739258	5225.547852
3517.023438	5289.822754
3516.307617	5278.105957
3515.591797	5244.690918
3514.875000	5182.354980
3514.159180	5355.069336
3513.442383	5224.045898
3512.726563	5197.889648
3512.009766	5301.849121
3511.292969	5362.412598
3510.576172	5249.537109
3509.858398	5302.864258
3509.141602	5316.444824
3508.424805	5441.966309
3507.707031	5303.876953
3506.989258	5248.861328
3506.272461	5154.160645
3505.554688	5297.669434
3504.836914	5228.248535
3504.119141	5368.090820
3503.400391	5280.645508
3502.682617	5286.996094
3501.963867	5145.505371
3501.246094	5440.293457
3500.527344	5432.195313
3499.808594	5380.851074
3499.089844	5329.523438
3498.371094	5292.624023
3497.652344	5313.373047
3496.932617	5467.377930
3496.213867	5362.052246
3495.494141	5019.126465
3494.774414	5338.700195
3494.055664	5345.026855
3493.335938	5182.208984
3492.616211	5332.485352
3491.895508	5432.346191
3491.175781	5524.979980
3490.456055	5304.696289
3489.735352	5282.254395
3489.014648	5231.058105
3488.294922	5223.013672
3487.574219	5434.209473
3486.853516	5411.760254
3486.131836	5374.946777
3485.411133	5348.922363
3484.690430	5427.065430
3483.968750	5314.853516
3483.247070	5130.867676
3482.526367	5320.295898
3481.804688	5301.479492
3481.083008	5304.201172
3480.361328	5400.214844
3479.638672	5402.919922
3478.916992	5419.971191
3478.195313	5393.980469
3477.472656	5543.703613
3476.750000	5449.580566
3476.027344	5316.056641
3475.304688	5426.293945
3474.582031	5192.479492
3473.859375	5367.192871
3473.136719	5305.415527
3472.413086	5454.980957
3471.690430	5303.680664
3470.966797	5374.424316
3470.243164	5545.384277
3469.519531	5268.864258
3468.795898	5282.317871
3468.072266	5270.719238
3467.348633	5570.378418
3466.624023	5383.460449
3465.900391	5371.850586
3465.175781	5485.399902
3464.451172	5352.216797
3463.726563	5412.111328
3463.001953	5232.519531
3462.277344	5503.252930
3461.552734	5377.298828
3460.827148	5344.268066
3460.102539	5425.544434
3459.376953	5260.381348
3458.651367	5477.328613
3457.925781	5508.562500
3457.200195	5339.896973
3456.474609	5242.664063
3455.749023	5413.083496
3455.023438	5162.458984
3454.296875	5496.922852
3453.570313	5396.160645
3452.844727	5252.639648
3452.118164	5504.920898
3451.391602	5464.807129
3450.665039	5324.909180
3449.937500	5434.509766
3449.210938	5430.057129
3448.484375	5479.042480
3447.756836	5196.758789
3447.029297	5270.694824
3446.301758	5365.971191
3445.575195	5336.611816
3444.846680	5414.047852
3444.119141	5434.515137
3443.391602	5419.392090
3442.663086	5379.369141
3441.935547	5300.229980
3441.207031	5334.928711
3440.478516	5422.956055
3439.750000	5294.071777
3439.021484	5499.387695
3438.292969	5434.509766
3437.564453	5405.190430
3436.834961	5169.798828
3436.106445	5389.209961
3435.376953	5416.743164
3434.647461	5380.342285
3433.917969	5230.327637
3433.188477	5442.484375
3432.458984	5466.440430
3431.729492	5327.131836
3431.000000	5312.065430
3430.269531	5318.291504
3429.539063	5540.900879
3428.809570	5359.109863
3428.079102	5422.062988
3427.348633	5442.448242
3426.618164	5430.921875
3425.886719	5217.367676
3425.156250	5450.405762
3424.424805	5290.066406
3423.694336	5257.315918
3422.962891	5472.521973
3422.231445	5361.838867
3421.500000	5389.287598
3420.768555	5377.783691
3420.037109	5189.294922
3419.304688	5269.845703
3418.573242	5484.837402
3417.840820	5324.727539
3417.109375	5557.326172
3416.376953	5383.109375
3415.644531	5276.138672
3414.912109	5452.059082
3414.178711	5239.058105
3413.446289	5315.959473
3412.713867	5414.039551
3411.980469	5423.752441
3411.247070	5334.542969
3410.513672	5330.136230
3409.780273	5336.326172
3409.046875	5300.140625
3408.313477	5482.857422
3407.580078	5404.300781
3406.845703	5294.005371
3406.112305	5413.115234
3405.377930	5419.284180
3404.643555	5376.064453
3403.909180	5290.534668
3403.174805	5434.251465
3402.440430	5440.412598
3401.706055	5418.368652
3400.970703	5473.875488
3400.236328	5434.212402
3399.500977	5465.033691
3398.765625	5298.557617
3398.030273	5209.628906
3397.294922	5374.299805
3396.559570	5440.322266
3395.824219	5492.240234
3395.087891	5431.498047
3394.352539	5497.478027
3393.616211	5447.311035
3392.879883	5365.495605
3392.143555	5449.042480
3391.407227	5346.149902
3390.670898	5352.306152
3389.934570	5583.487305
3389.197266	5420.859863
3388.460938	5374.276855
3387.723633	5296.080078
3386.986328	5256.560059
3386.249023	5466.487793
3385.511719	5511.254883
3384.774414	5482.254395
3384.037109	5498.912109
3383.298828	5476.944824
3382.561523	5395.309570
3381.823242	5440.050781
3381.084961	5379.502930
3380.346680	5480.368164
3379.608398	5489.993164
3378.870117	5489.092285
3378.131836	5358.438477
3377.393555	5518.847168
3376.654297	5370.702637
3375.915039	5352.295898
3375.176758	5295.344727
3374.437500	5466.169434
3373.698242	5454.762207
3372.958008	5439.855957
3372.218750	5365.416016
3371.479492	5298.003906
3370.739258	5426.674316
3370.000000	5380.276855
3369.259766	5526.391113
3368.519531	5591.971680
3367.779297	5307.652344
3367.039063	5562.149902
3366.297852	5477.293457
3365.557617	5588.300293
3364.817383	5503.467285
3364.076172	5596.953125
3363.334961	5522.631836
3362.593750	5465.809082
3361.852539	5496.359375
3361.111328	5362.699219
3360.370117	5484.075195
3359.627930	5462.219727
3358.886719	5328.630859
3358.144531	5408.056152
3357.403320	5333.862305
3356.661133	5573.808594
3355.918945	5513.569824
3355.175781	5435.905762
3354.433594	5400.128418
3353.691406	5392.265625
3352.948242	5457.638672
3352.206055	5181.290039
3351.462891	5414.011719
3350.719727	5461.920898
3349.976563	5516.783691
3349.233398	5568.144043
3348.490234	5619.487305
3347.746094	5555.864746
3347.002930	5481.814941
3346.258789	5289.395508
3345.514648	5441.716309
3344.770508	5451.265137
3344.026367	5436.447754
3343.282227	5456.433594
3342.538086	5608.625977
3341.793945	5639.013184
3341.048828	5446.788086
3340.303711	5418.072266
3339.559570	5493.675781
3338.814453	5590.113281
3338.069336	5387.594238
3337.324219	5588.275879
3336.578125	5556.084961
3335.833008	5555.171875
3335.086914	5432.683594
3334.341797	5556.818848
3333.595703	5580.212402
3332.849609	5523.745117
3332.103516	5387.456543
3331.357422	5435.161133
3330.611328	5371.804688
3329.864258	5426.435059
3329.118164	5508.799316
3328.371094	5546.046875
3327.624023	5475.777344
3326.876953	5391.661621
3326.129883	5522.511230
3325.382813	5486.941406
3324.635742	5434.055176
3323.887695	5561.367676
3323.140625	5567.381836
3322.392578	5507.580566
3321.644531	5562.087891
3320.896484	5488.455566
3320.148438	5383.687500
3319.400391	5420.879395
3318.652344	5537.663574
3317.904297	5550.594238
3317.155273	5317.868164
3316.406250	5576.443359
3315.658203	5527.103516
3314.909180	5446.655762
3314.160156	5584.064941
3313.410156	5372.265625
3312.661133	5540.750000
3311.912109	5384.321777
3311.162109	5428.355957
3310.412109	5524.196777
3309.663086	5644.185059
3308.913086	5197.736328
3308.163086	5480.033203
3307.413086	5534.372070
3306.662109	5419.547363
3305.912109	5401.398438
3305.161133	5493.681152
3304.411133	5465.175293
3303.660156	5395.282715
3302.909180	5373.700195
3302.158203	5517.654297
3301.406250	5602.945313
3300.655273	5439.995605
3299.904297	5339.142090
3299.152344	5348.602051
3298.400391	5475.212402
3297.649414	5384.737793
3296.897461	5469.965332
3296.145508	5465.621094
3295.392578	5395.852539
3294.640625	5532.678711
3293.888672	5576.518066
3293.135742	5523.974121
3292.382813	5468.005859
3291.629883	5704.506836
3290.876953	5445.565430
3290.124023	5417.152832
3289.371094	5433.455566
3288.618164	5240.014160
3287.864258	5338.846680
3287.111328	5502.953125
3286.357422	5385.201172
3285.603516	5587.042480
3284.849609	5421.218262
3284.095703	5410.020508
3283.341797	5474.382813
3282.586914	5391.069824
3281.833008	5414.214355
3281.078125	5430.485840
3280.324219	5535.986816
3279.569336	5589.979492
3278.814453	5444.958008
3278.059570	5413.187012
3277.303711	5436.304199
3276.548828	5363.394043
3275.792969	5496.230469
3275.038086	5591.312988
3274.282227	5463.571289
3273.526367	5424.973633
3272.770508	5687.916992
3272.014648	5508.833496
3271.258789	5480.522949
3270.501953	5524.142090
3269.746094	5543.776855
3268.989258	5416.188965
3268.232422	5398.181152
3267.475586	5308.306152
3266.718750	5608.562500
3265.961914	5398.934082
3265.205078	5401.464844
3264.447266	5486.081055
3263.690430	5423.622559
3262.932617	5426.147461
3262.174805	5520.972656
3261.416992	5386.760742
3260.659180	5331.193848
3259.901367	5535.327148
3259.143555	5404.595215
3258.384766	5659.884766
3257.626953	5607.724121
3256.868164	5535.092773
3256.109375	5530.766113
3255.350586	5604.951172
3254.591797	5484.574219
3253.833008	5541.680176
3253.074219	5557.825684
3252.314453	5669.479980
3251.554688	5484.368652
3250.795898	5384.570801
3250.036133	5608.713379
3249.276367	5495.291504
3248.516602	5627.313965
3247.756836	5459.400391
3246.996094	5489.166016
3246.236328	5617.716797
3245.475586	5545.260254
3244.714844	5544.345703
3243.954102	5482.140137
3243.193359	5494.853516
3242.432617	5562.025879
3241.671875	5591.738770
3240.911133	5393.453125
3240.149414	5579.687012
3239.387695	5446.101074
3238.626953	5302.354980
3237.865234	5403.497070
3237.103516	5559.005859
3236.340820	5415.312012
3235.579102	5631.946777
3234.817383	5610.627441
3234.054688	5524.757813
3233.291992	5523.846191
3232.530273	5587.470703
3231.767578	5420.140625
3231.004883	5555.066895
3230.241211	5557.544922
3229.478516	5546.444824
3228.715820	5318.142090
3227.952148	5483.534668
3227.188477	5519.949707
3226.424805	5607.234375
3225.661133	5474.036621
3224.897461	5649.466797
3224.133789	5506.134277
3223.370117	5488.275879
3222.605469	5477.201660
3221.841797	5608.460449
3221.077148	5624.475586
3220.312500	5799.706543
3219.547852	5592.134766
3218.783203	5597.984375
3218.018555	5559.813965
3217.252930	5403.165527
3216.488281	5449.661621
3215.722656	5587.519043
3214.957031	5447.861816
3214.191406	5325.166992
3213.425781	5503.567871
3212.660156	5634.560059
3211.894531	5647.155762
3211.127930	5544.793945
3210.362305	5455.987305
3209.595703	5417.907715
3208.829102	5494.736328
3208.062500	5490.450195
3207.295898	5573.997559
3206.529297	5468.370605
3205.762695	5562.024902
3204.995117	5544.223633
3204.227539	5475.788574
3203.460938	5420.877441
3202.693359	5436.855957
3201.925781	5304.361328
3201.158203	5519.402832
3200.390625	5542.102539
3199.622070	5470.362305
3198.854492	5442.481934
3198.085938	5444.954102
3197.317383	5417.086914
3196.548828	5540.895508
3195.780273	5506.281250
3195.011719	5367.231934
3194.243164	5272.020996
3193.473633	5493.447266
3192.705078	5458.863281
3191.935547	5484.897461
3191.166016	5372.896973
3190.396484	5499.913574
3189.626953	5616.792480
3188.857422	5481.271484
3188.087891	5413.080078
3187.317383	5472.731934
3186.547852	5629.894531
3185.777344	5625.601074
3185.006836	5439.759766
3184.236328	5374.992188
3183.465820	5451.404297
3182.695313	5356.413086
3181.923828	5352.167480
3181.153320	5418.467285
3180.381836	5320.168945
3179.610352	5443.540527
3178.839844	5382.203613
3178.068359	5542.450684
3177.295898	5420.701172
3176.524414	5597.667969
3175.752930	5331.668945
3174.980469	5448.205078
3174.208008	5403.698730
3173.436523	5593.965332
3172.664063	5475.680176
3171.891602	5588.762207
3171.118164	5467.164551
3170.345703	5372.418457
3169.573242	5529.022949
3168.799805	5497.955078
3168.026367	5389.851563
3167.252930	5345.418945
3166.479492	5595.687500
3165.706055	5269.991211
3164.932617	5453.236816
3164.159180	5432.251953
3163.384766	5448.085449
3162.610352	5316.692383
3161.836914	5553.334961
3161.062500	5258.070801
3160.288086	5541.463867
3159.512695	5406.797852
3158.738281	5466.080078
3157.963867	5381.609863
3157.188477	5504.375488
3156.413086	5637.124512
3155.638672	5519.257813
3154.863281	5468.238281
3154.087891	5310.359863
3153.311523	5486.463379
3152.536133	5301.924316
3151.759766	5434.574219
3150.984375	5543.816406
3150.208008	5492.842285
3149.431641	5618.720703
3148.655273	5264.176758
3147.878906	5353.361328
3147.102539	5332.465820
3146.325195	5474.958496
3145.548828	5374.038574
3144.771484	5553.142578
3143.994141	5572.218750
3143.216797	5424.683105
3142.439453	5390.468750
3141.662109	5442.872070
3140.884766	5425.318359
3140.106445	5557.615723
3139.329102	5609.964844
3138.550781	5452.582031
3137.772461	5335.189453
3136.994141	5464.086426
3136.215820	5449.872559
3135.437500	5568.727051
3134.658203	5448.066406
3133.879883	5397.281738
3133.100586	5522.735352
3132.321289	5455.332031
3131.541992	5294.883789
3130.762695	5503.373535
3129.983398	5455.943359
3129.204102	5385.272949
3128.423828	5444.170410
3127.644531	5599.359375
3126.864258	5389.237305
3126.083984	5537.743652
3125.303711	5643.047852
3124.523438	5515.994629
3123.743164	5571.492188
3122.962891	5364.865723
3122.181641	5486.714355
3121.400391	5505.704590
3120.620117	5534.637207
3119.838867	5437.567383
3119.057617	5406.830566
3118.276367	5429.135742
3117.494141	5613.816406
3116.712891	5510.170410
3115.930664	5416.497070
3115.149414	5604.399902
3114.367188	5494.182617
3113.584961	5486.649414
3112.802734	5260.615723
3112.019531	5494.760254
3111.237305	5536.873047
3110.455078	5463.156738
3109.671875	5551.578613
3108.888672	5613.507813
3108.105469	5529.893066
3107.322266	5416.544434
3106.539063	5501.608887
3105.755859	5384.996582
3104.971680	5552.666016
3104.188477	5459.215820
3103.404297	5504.567383
3102.620117	5437.583496
3101.835938	5380.531250
3101.051758	5458.896484
3100.267578	5375.443848
3099.483398	5358.045410
3098.698242	5462.781250
3097.913086	5491.576660
3097.128906	5579.756836
3096.343750	5436.968262
3095.558594	5393.184570
3094.773438	5405.481445
3093.987305	5411.179199
3093.202148	5486.110840
3092.416016	5373.123047
3091.630859	5527.135742
3090.844727	5513.037109
3090.058594	5337.500488
3089.272461	5333.320313
3088.486328	5441.125488
3087.699219	5627.929688
3086.913086	5567.729004
3086.125977	5458.167969
3085.338867	5463.844727
3084.551758	5495.847168
3083.764648	5396.223145
3082.977539	5421.645996
3082.190430	5377.984863
3081.402344	5344.204590
3080.615234	5326.875977
3079.827148	5266.813965
3079.039063	5486.175293
3078.250977	5357.088379
3077.462891	5454.778809
3076.674805	5493.298340
3075.886719	5587.648926
3075.097656	5635.986328
3074.308594	5346.073242
3073.520508	5535.615723
3072.731445	5383.690430
3071.942383	5281.047852
3071.153320	5513.167480
3070.363281	5308.823242
3069.574219	5426.041504
3068.784180	5457.939941
3067.994141	5417.679688
3067.205078	5318.412109
3066.415039	5258.517578
3065.625000	5447.757813
3064.833984	5335.424805
3064.043945	5403.350098
3063.252930	5566.262207
3062.462891	5440.862305
3061.671875	5508.735352
3060.880859	5396.484375
3060.089844	5618.221191
3059.298828	5407.784668
3058.506836	5315.243652
3057.715820	5415.804199
3056.923828	5257.855469
3056.132813	5515.414551
3055.340820	5403.291504
3054.548828	5480.878418
3053.756836	5430.922363
3052.963867	5452.903320
3052.171875	5242.807617
3051.378906	5287.688477
3050.586914	5407.706543
3049.793945	5298.998047
3049.000977	5503.900879
3048.208008	5342.958008
3047.415039	5413.906738
3046.621094	5458.713379
3045.828125	5483.919434
3045.034180	5375.305664
3044.240234	5305.885254
3043.446289	5353.941895
3042.652344	5202.996582
3041.858398	5417.391602
3041.064453	5432.795410
3040.270508	5637.299316
3039.475586	5434.248047
3038.680664	5452.900391
3037.885742	5344.452148
3037.090820	5314.238770
3036.295898	5427.375000
3035.500977	5504.644531
3034.706055	5327.870117
3033.910156	5414.898438
3033.115234	5413.997070
3032.319336	5344.741211
3031.523438	5415.450195
3030.727539	5300.661133
3029.931641	5338.819824
3029.134766	5549.366699
3028.338867	5298.015137
3027.541992	5345.910156
3026.745117	5445.808594
3025.949219	5509.916016
3025.152344	5499.248047
3024.354492	5576.323242
3023.557617	5393.447754
3022.760742	5444.525879
3021.962891	5453.363770
3021.165039	5384.259766
3020.368164	5448.301270
3019.570313	5418.176758
3018.772461	5297.179688
3017.973633	5390.410645
3017.175781	5522.547363
3016.376953	5388.615723
3015.579102	5232.022949
3014.780273	5364.119629
3013.981445	5441.047852
3013.182617	5313.702637
3012.383789	5348.474121
3011.583984	5250.354492
3010.785156	5353.173340
3009.985352	5293.963867
3009.186523	5374.065918
3008.386719	5535.110840
3007.586914	5462.946777
3006.787109	5329.290039
3005.986328	5338.114258
3005.186523	5541.133301
3004.385742	5303.974609
3003.585938	5438.984863
3002.785156	5363.672852
3001.984375	5459.813965
3001.183594	5397.458984
3000.382813	5425.660645
2999.581055	5453.852051
2998.780273	5443.246582
2997.978516	5484.352539
2997.176758	5454.357422
2996.375000	5375.911133
2995.573242	5355.634277
2994.771484	5293.378418
2993.969727	5282.809082
2993.166992	5459.499512
2992.365234	5316.556152
2991.562500	5441.541992
2990.759766	5585.847656
2989.957031	5517.162109
2989.154297	5454.950684
2988.351563	5450.815918
2987.547852	5343.488770
2986.745117	5403.858887
2985.941406	5425.523926
2985.137695	5460.074219
2984.333984	5533.284668
2983.530273	5368.034668
2982.726563	5560.433594
2981.921875	5375.907715
2981.118164	5320.262695
2980.313477	5338.695313
2979.508789	5202.588867
2978.704102	5353.008789
2977.899414	5332.806152
2977.094727	5405.926270
2976.290039	5305.289063
2975.484375	5410.556641
2974.679688	5226.330566
2973.874023	5270.478027
2973.068359	5388.558594
2972.262695	5455.166016
2971.457031	5341.763672
2970.651367	5311.950684
2969.844727	5266.083008
2969.038086	5271.628906
2968.232422	5344.623535
2967.425781	5285.926758
2966.619141	5195.141113
2965.812500	5203.905273
2965.004883	5405.252441
2964.198242	5365.839355
2963.391602	5339.274414
2962.583984	5367.256836
2961.776367	5263.716797
2960.968750	5195.489258
2960.161133	5387.015625
2959.353516	5145.664551
2958.544922	5128.778320
2957.737305	5400.343262
2956.928711	5335.353027
2956.120117	5231.938477
2955.311523	5147.777832
2954.502930	5246.205566
2953.694336	5254.936523
2952.885742	5334.102539
2952.076172	5201.962402
2951.267578	5319.518555
2950.458008	5421.034668
2949.648438	5458.524902
2948.838867	5368.039551
2948.029297	5271.186523
2947.218750	5382.236328
2946.409180	5147.922363
2945.598633	5233.379883
2944.789063	5264.469727
2943.978516	5289.157227
2943.167969	5294.664551
2942.357422	5271.416504
2941.545898	5292.895508
2940.735352	5292.011719
2939.923828	5220.876953
2939.113281	5140.187988
2938.301758	5231.901367
2937.490234	5253.368164
2936.678711	5290.783203
2935.866211	5136.753906
2935.054688	5352.814941
2934.242188	5122.279297
2933.430664	5398.860352
2932.618164	5340.566895
2931.805664	5135.650879
2930.993164	5262.286133
2930.180664	5293.274414
2929.367188	5336.997559
2928.554688	5380.705566
2927.741211	5204.620117
2926.927734	5433.046387
2926.114258	5171.039063
2925.300781	5316.620117
2924.487305	5213.873047
2923.673828	5254.374512
2922.859375	5221.675781
2922.045898	5392.602539
2921.231445	5337.625000
2920.416992	5257.222168
2919.602539	5230.904297
2918.788086	5226.850098
2917.973633	5327.698242
2917.158203	5441.225586
2916.342773	5211.517090
2915.528320	5480.709473
2914.712891	5320.958496
2913.897461	5202.550293
2913.082031	5287.422363
2912.265625	5264.312012
2911.450195	5231.686035
2910.633789	5329.206055
2909.818359	5404.478516
2909.001953	5079.931152
2908.185547	5275.772949
2907.369141	5376.391113
2906.551758	5239.122559
2905.735352	5314.346191
2904.917969	5240.539551
2904.101563	5192.115723
2903.284180	5368.725586
2902.466797	5237.909180
2901.649414	5252.873535
2900.831055	5470.563965
2900.013672	5491.818359
2899.196289	5253.403320
2898.377930	5258.856445
2897.559570	5352.942871
2896.741211	5358.376953
2895.922852	5237.229004
2895.104492	5252.172363
2894.285156	5267.110352
2893.466797	5459.165527
2892.647461	5243.210449
2891.828125	5305.569336
2891.008789	5276.229492
2890.189453	5256.381348
2889.370117	5211.257324
2888.550781	5279.898926
2887.730469	5234.786133
2886.911133	5464.492188
2886.090820	5188.818848
2885.270508	5244.787109
2884.450195	5146.039063
2883.629883	5211.464844
2882.808594	5125.379395
2881.988281	5206.563965
2881.166992	5331.890625
2880.345703	5330.997070
2879.524414	5336.412109
2878.703125	5203.076172
2877.881836	5334.624512
2877.060547	5254.922363
2876.238281	5194.158203
2875.416992	5284.674805
2874.594727	5268.035645
2873.772461	5276.603516
2872.950195	5222.174805
2872.127930	5237.045410
2871.305664	5125.965820
2870.482422	5254.179199
2869.659180	5256.446289
2868.836914	5154.859863
2868.013672	5223.219238
2867.190430	5219.197754
2866.367188	5350.432617
2865.542969	5277.202148
2864.719727	5238.584473
2863.895508	5231.418945
2863.072266	5353.132813
2862.248047	5270.521973
2861.423828	5156.515137
2860.599609	5202.777344
2859.774414	5142.221680
2858.950195	5201.033203
2858.125000	5338.329590
2857.299805	5199.289063
2856.475586	5126.216797
2855.650391	5210.100098
2854.824219	5180.983398
2853.999023	5336.992676
2853.173828	5216.890137
2852.347656	5181.513672
2851.521484	5296.676270
2850.696289	5139.014648
2849.870117	5116.208496
2849.042969	5062.065430
2848.216797	5283.721680
2847.390625	5088.567383
2846.563477	5169.166992
2845.736328	5287.327637
2844.910156	5111.061035
2844.083008	5213.534668
2843.254883	5231.444336
2842.427734	5333.863281
2841.600586	5320.449707
2840.772461	5213.165527
2839.944336	5181.004395
2839.117188	5189.519531
2838.289063	5138.607422
2837.459961	5137.745117
2836.631836	5211.919434
2835.803711	5064.122559
2834.974609	5003.888672
2834.145508	5274.919434
2833.317383	5195.923340
2832.488281	5207.546875
2831.659180	5162.945313
2830.829102	5102.744141
2830.000000	5136.233398
2829.169922	5026.107910
2828.340820	5165.721680
2827.510742	5139.888184
2826.680664	5260.714355
2825.850586	5160.000488
2825.019531	5096.750000
2824.189453	4999.215820
2823.358398	5160.519531
2822.528320	5097.300293
2821.697266	5211.776855
2820.866211	5045.723145
2820.035156	5013.715332
2819.203125	5149.956055
2818.372070	4983.996094
2817.540039	5092.165527
2816.708984	5019.689453
2815.876953	5255.466797
2815.044922	4993.099609
2814.212891	5191.453613
2813.379883	5187.469238
2812.547852	5167.929688
2811.715820	5083.069336
2810.882813	5209.737305
2810.049805	5106.239746
2809.216797	5263.953125
2808.383789	5194.676758
2807.550781	5140.964355
2806.716797	5220.899902
2805.883789	4974.557129
2805.049805	5212.931641
2804.215820	5227.586426
2803.381836	5068.322266
2802.547852	5095.416016
2801.713867	5141.127930
2800.878906	5056.455078
2800.044922	4931.464844
2799.209961	5039.240234
2798.375000	5143.876465
2797.540039	5080.973145
2796.705078	4956.062012
2795.870117	5007.943848
2795.034180	5007.102051
2794.199219	5114.754883
2793.363281	5222.371094
2792.527344	5147.121582
2791.691406	5047.110840
2790.855469	5136.097168
2790.019531	5122.844238
2789.182617	5177.723633
2788.346680	4938.445313
2787.509766	5083.111816
2786.672852	4939.878906
2785.835938	5106.158691
2784.999023	5139.334961
2784.161133	5191.062012
2783.324219	5091.209961
2782.486328	5217.148438
2781.649414	5377.056641
2780.811523	5156.653809
2779.973633	5100.148438
2779.135742	5213.637695
2778.296875	4965.563965
2777.458984	5091.395020
2776.620117	5127.605469
2775.781250	5092.770020
2774.943359	5122.791992
2774.104492	5016.959473
2773.264648	5124.154297
2772.425781	5160.327637
2771.586914	5063.799316
2770.747070	5214.125488
2769.907227	5059.009766
2769.067383	4990.304688
2768.227539	5091.227539
2767.387695	5139.701660
2766.547852	4963.123047
2765.707031	5113.313965
2764.867188	5041.574707
2764.026367	5117.754395
2763.185547	4892.007813
2762.344727	5149.911621
2761.503906	5053.577637
2760.662109	5009.620117
2759.821289	5150.388672
2758.979492	5094.117188
2758.137695	5228.668945
2757.295898	4963.167969
2756.454102	5119.231445
2755.612305	5047.622559
2754.770508	5163.638184
2753.927734	5168.918457
2753.084961	5072.741699
2752.243164	5154.881348
2751.400391	5037.225586
2750.557617	4974.919922
2749.713867	4909.562988
2748.871094	5010.105469
2748.027344	5254.963379
2747.184570	5134.318359
2746.340820	4976.870605
2745.497070	5077.332520
2744.653320	5070.338379
2743.809570	5090.964844
2742.964844	5010.333984
2742.121094	5122.993164
2741.276367	5014.779785
2740.431641	5265.397461
2739.586914	5016.155273
2738.742188	5049.031250
2737.897461	4925.576660
2737.051758	4897.165527
2736.207031	4917.788086
2735.361328	5214.121094
2734.515625	4965.138184
2733.669922	5224.612793
2732.824219	5036.951172
2731.978516	5127.945313
2731.131836	5087.288574
2730.286133	5028.282227
2729.439453	4877.498535
2728.592773	5066.358398
2727.746094	5071.622070
2726.899414	5083.000000
2726.051758	4953.712891
2725.205078	5127.145020
2724.357422	5080.428223
2723.509766	5018.444824
2722.663086	4983.984863
2721.815430	4922.038574
2720.966797	5165.588379
2720.119141	5097.523438
2719.270508	5075.287598
2718.422852	5019.473145
2717.574219	5009.468262
2716.725586	4868.222656
2715.876953	5084.069336
2715.028320	5159.489746
2714.178711	4920.669922
2713.330078	4910.688965
2712.480469	5022.695313
2711.630859	4991.356445
2710.781250	5109.408691
2709.931641	4995.768066
2709.082031	5052.827637
2708.232422	5094.633301
2707.381836	4990.191895
2706.531250	4974.119141
2705.680664	5079.871582
2704.830078	5091.193359
2703.979492	5044.666992
2703.128906	5004.244141
2702.278320	5039.919922
2701.426758	5124.270508
2700.575195	5023.005859
2699.723633	4982.613281
2698.872070	5006.102539
2698.020508	5029.583984
2697.168945	5065.218750
2696.316406	4982.287598
2695.464844	5033.114258
2694.612305	5010.992676
2693.759766	5113.448242
2692.907227	5070.055176
2692.054688	5245.360352
2691.202148	4943.835449
2690.348633	5195.008301
2689.495117	5221.451660
2688.642578	5217.534180
2687.789063	5092.229980
2686.935547	5261.284180
2686.081055	5172.418457
2685.227539	5123.013672
2684.373047	5219.192871
2683.519531	5087.928711
2682.665039	5226.523438
2681.810547	5231.702148
2680.956055	5152.022461
2680.100586	5254.174316
2679.246094	5216.931152
2678.390625	5285.717773
2677.536133	5327.224121
2676.680664	5329.351563
2675.825195	5295.147461
2674.969727	5273.063477
2674.113281	5244.933105
2673.257813	5331.800293
2672.401367	5324.847656
2671.545898	5308.822266
2670.689453	5416.805176
2669.833008	5406.816895
2668.975586	5424.042969
2668.119141	5247.796387
2667.262695	5461.500000
2666.405273	5457.554199
2665.547852	5305.561523
2664.690430	5322.789551
2663.833008	5397.397949
2662.975586	5342.127441
2662.117188	5425.765625
2661.259766	5388.621582
2660.401367	5297.160156
2659.542969	5272.121582
2658.684570	5364.765625
2657.826172	5381.958496
2656.967773	5272.461914
2656.109375	5271.569336
2655.250000	5430.486328
2654.390625	5176.328125
2653.531250	5271.907715
2652.671875	5355.399902
2651.812500	5309.295410
2650.953125	5335.510742
2650.092773	5268.339355
2649.233398	5198.178711
2648.373047	5218.376953
2647.512695	5208.461426
2646.652344	5213.600098
2645.791992	5152.524414
2644.930664	5157.669922
2644.070313	5009.374023
2643.208984	5029.582520
2642.347656	5161.065918
2641.486328	5178.234375
2640.625000	4981.928711
2639.763672	5278.687500
2638.902344	5070.408691
2638.040039	5015.458984
2637.177734	4984.563965
2636.316406	4920.634277
2635.454102	5166.091309
2634.590820	4994.043457
2633.728516	5173.348633
2632.866211	4983.345215
2632.002930	5051.535645
2631.139648	5008.666016
2630.276367	5016.818848
2629.413086	4886.969727
2628.549805	4889.141113
2627.686523	5047.257813
2626.822266	5055.397949
2625.958984	4856.676270
2625.094727	5038.697266
2624.230469	5022.858398
2623.366211	5036.989258
2622.500977	5024.151855
2621.636719	4921.456543
2620.771484	4938.591797
2619.907227	4934.760254
2619.041992	4927.936035
2618.176758	4948.054199
2617.311523	5019.043945
2616.445313	4823.689453
2615.580078	5134.024902
2614.713867	4831.027832
2613.848633	4893.016602
2612.982422	4904.148438
2612.116211	5040.848633
2611.249023	4866.613281
2610.382813	4988.329102
2609.516602	4942.658691
2608.649414	4771.515625
2607.782227	4949.944336
2606.915039	4919.236816
2606.047852	5005.004395
2605.180664	4881.738770
2604.312500	4815.234863
2603.445313	4996.488281
2602.577148	4759.884277
2601.708984	4908.264160
2600.840820	4886.548828
2599.972656	4823.082520
2599.104492	4998.215332
2598.235352	4717.085449
2597.367188	4752.059570
2596.498047	4795.963867
2595.628906	4896.477051
2594.759766	5041.650879
2593.890625	4921.627441
2593.020508	4700.369629
2592.151367	4779.982422
2591.281250	4880.412109
2590.411133	4802.177246
2589.541016	4759.688965
2588.670898	4663.643555
2587.800781	4767.000000
2586.929688	4739.414063
2586.059570	4714.812500
2585.188477	4755.649902
2584.317383	4835.130371
2583.446289	4861.067383
2582.575195	4940.502930
2581.703125	4844.556152
2580.832031	4819.960449
2579.959961	4848.853027
2579.088867	4678.705078
2578.216797	4882.847168
2577.343750	4905.774902
2576.471680	4768.363281
2575.599609	4788.333496
2574.726563	4855.785645
2573.854492	4688.776367
2572.981445	4866.004395
2572.108398	4859.244629
2571.234375	4988.925781
2570.361328	4747.867676
2569.488281	4871.593262
2568.614258	4672.140137
2567.740234	4766.196289
2566.866211	4963.943848
2565.992188	4847.541504
2565.118164	4864.492676
2564.244141	4863.666016
2563.369141	4862.839355
2562.494141	4850.168945
2561.620117	4781.252441
2560.745117	4774.519531
2559.869141	4800.343750
2558.994141	4823.199707
2558.119141	4780.960449
2557.243164	4768.315430
2556.367188	4699.481934
2555.491211	4757.823242
2554.615234	5014.229980
2553.739258	4815.325195
2552.863281	4920.904297
2551.986328	4813.687500
2551.110352	4741.961426
2550.233398	4817.958496
2549.356445	4802.371582
2548.479492	4695.247559
2547.601563	4738.735840
2546.724609	4717.266113
2545.846680	4858.134766
2544.969727	4872.062988
2544.091797	4756.165527
2543.213867	4820.255859
2542.335938	4810.587402
2541.457031	4842.207520
2540.579102	4664.475586
2539.700195	4772.756836
2538.821289	4878.053223
2537.942383	4877.223145
2537.063477	4640.676270
2536.184570	4734.157227
2535.304688	4730.406250
2534.425781	4826.784668
2533.545898	4696.406738
2532.666016	4727.991211
2531.786133	4721.299316
2530.906250	4805.841309
2530.026367	4831.505371
2529.145508	4604.152344
2528.265625	4803.387207
2527.384766	4776.101074
2526.503906	4907.607910
2525.623047	4792.114258
2524.741211	4764.843262
2523.860352	4787.543457
2522.978516	4754.405273
2522.097656	4721.278320
2521.215820	4846.784180
2520.333984	4843.021973
2519.452148	4663.073730
2518.569336	4682.831055
2517.687500	4696.710938
2516.804688	4713.520508
2515.921875	4786.078613
2515.039063	4811.668457
2514.156250	4781.514648
2513.273438	4751.370605
2512.390625	4838.534180
2511.506836	4603.154297
2510.623047	4578.918457
2509.739258	4695.375977
2508.855469	4685.784668
2507.971680	4755.304688
2507.087891	4733.988281
2506.203125	4677.531250
2505.319336	4653.306641
2504.434570	4781.343262
2503.549805	4698.559570
2502.665039	4686.050781
2501.779297	4591.605469
2500.894531	4740.046387
2500.008789	4686.580078
2499.124023	4799.854492
2498.238281	4723.000000
2497.352539	4593.540527
2496.466797	4765.241699
2495.580078	4700.124023
2494.694336	4716.857422
2493.807617	4637.159668
[truncated: 2,245 more rows]
