# Supplementary material for: Graphene Substrates Promote the Differentiation of Inner Ear Lgr5+ Progenitor Cells Into Hair Cells
Source: Front Bioeng Biotechnol. 2022 Jun 22;10:927248. doi: 10.3389/fbioe.2022.927248 (PMC9256972; doi:10.3389/fbioe.2022.927248)
Supplement: Supplementary file 1 [file DataSheet1.ZIP › raw data/figure2/CCK8/CCK8-1d-2_20220322_195101.xlsx]

## Sheet: Plate results
PLATE RESULTS
PROTOCOL NAME	CCK8
MEASUREMENT START DATE 2022/3/22 19:51:01
MEASUREMENT END DATE 2022/3/22 19:51:13
1 OPERATION	ABS-Spectrum
TEMPERATURE (Celsius)	13.2
Wavelength (nm)	450
	1	2	3	4	5	6	7	8	9	10	11	12
A	0.198	0.219	0.219
B	0.201	0.218	0.217
C	0.2	0.216	0.22
D	0.199667	0.0193333	0.0193333
E		0.0183333	0.0173333
F		0.0163333	0.0203333
G		0.018
H		1.07407	1.07407
		1.01852	0.962963
		0.907407	1.12963

## Sheet: Parameters
PARAMETERS
MEASUREMENT START DATE 2022/3/22 下午7:51:01
MEASUREMENT END DATE 2022/3/22 下午7:51:13
USER NAME
MEASUREMENT COMMENT
User interface program version	3.0.2
Instrument serial number	2018052
PROTOCOL NAME	CCK8
PROTOCOL CREATION DATE 2022/3/22 下午7:50:56
PROTOCOL CREATOR NAME
PLATE TYPE	General 96
PLATE FORMAT	96 wells (8X12)
PLATE PARAMETERS
A1 row-coordinate(µm)	11240
A1 column-coordinate(µm)	14380
Well spacing (µm)	9000
Well diameter(µm)	6500
Well volume(µl)	200
1 OPERATION	ABS-Spectrum
MEASUREMENT UNIT	OD
MEASUREMENT TYPE	Single label
EXCITATION FILTER	Empty
MEASUREMENT MODE	Band
BANDWIDTH (nm)	5
WAVELENGTH 1 (nm)	450
MEASUREMENT TIME (ms)	250
MEASUREMENT ORDER	Bi-directional by rows
PLATE MAP
	1	2	3	4	5	6	7	8	9	10	11	12
A	X	X	X	-	-	-	-	-	-	-	-	-
B	X	X	X	-	-	-	-	-	-	-	-	-
C	X	X	X	-	-	-	-	-	-	-	-	-
D	-	-	-	-	-	-	-	-	-	-	-	-
E	-	-	-	-	-	-	-	-	-	-	-	-
F	-	-	-	-	-	-	-	-	-	-	-	-
G	-	-	-	-	-	-	-	-	-	-	-	-
H	-	-	-	-	-	-	-	-	-	-	-	-
