# Supplementary material for: Graphene Substrates Promote the Differentiation of Inner Ear Lgr5+ Progenitor Cells Into Hair Cells
Source: Front Bioeng Biotechnol. 2022 Jun 22;10:927248. doi: 10.3389/fbioe.2022.927248 (PMC9256972; doi:10.3389/fbioe.2022.927248)
Supplement: Supplementary file 1 [file DataSheet1.ZIP › raw data/figure2/CCK8/CCK8-3d-1_20220323_124507.xlsx]

## Sheet: Plate results
PLATE RESULTS
PROTOCOL NAME	CCK8
MEASUREMENT START DATE 2022/3/23 12:45:07
MEASUREMENT END DATE 2022/3/23 12:45:19
1 OPERATION	ABS-Spectrum
TEMPERATURE (Celsius)	19
Wavelength (nm)	450
	1	2	3	4	5	6	7	8	9	10	11	12
A				0.178	0.254	0.266
B				0.142	0.252	0.259
C				0.219	0.261	0.269
D				0.179667	0.0743333	0.0863333
E					0.0723333	0.0793333
F					0.0813333	0.0893333
G					0.076
H					0.97807	1.13596
					0.951754	1.04386
					1.07018	1.17544

## Sheet: Parameters
PARAMETERS
MEASUREMENT START DATE 2022/3/23 下午12:45:07
MEASUREMENT END DATE 2022/3/23 下午12:45:19
USER NAME
MEASUREMENT COMMENT
User interface program version	3.0.2
Instrument serial number	2018052
PROTOCOL NAME	CCK8
PROTOCOL CREATION DATE 2022/3/23 下午12:44:44
PROTOCOL CREATOR NAME
PLATE TYPE	General 96
PLATE FORMAT	96 wells (8X12)
PLATE PARAMETERS
A1 row-coordinate(µm)	11240
A1 column-coordinate(µm)	14380
Well spacing (µm)	9000
Well diameter(µm)	6500
Well volume(µl)	200
1 OPERATION	ABS-Spectrum
MEASUREMENT UNIT	OD
MEASUREMENT TYPE	Single label
EXCITATION FILTER	Empty
MEASUREMENT MODE	Band
BANDWIDTH (nm)	5
WAVELENGTH 1 (nm)	450
MEASUREMENT TIME (ms)	250
MEASUREMENT ORDER	Bi-directional by rows
PLATE MAP
	1	2	3	4	5	6	7	8	9	10	11	12
A	-	-	-	X	X	X	-	-	-	-	-	-
B	-	-	-	X	X	X	-	-	-	-	-	-
C	-	-	-	X	X	X	-	-	-	-	-	-
D	-	-	-	-	-	-	-	-	-	-	-	-
E	-	-	-	-	-	-	-	-	-	-	-	-
F	-	-	-	-	-	-	-	-	-	-	-	-
G	-	-	-	-	-	-	-	-	-	-	-	-
H	-	-	-	-	-	-	-	-	-	-	-	-
