# Supplementary material for: Graphene Substrates Promote the Differentiation of Inner Ear Lgr5+ Progenitor Cells Into Hair Cells
Source: Front Bioeng Biotechnol. 2022 Jun 22;10:927248. doi: 10.3389/fbioe.2022.927248 (PMC9256972; doi:10.3389/fbioe.2022.927248)
Supplement: Supplementary file 1 [file DataSheet1.ZIP › raw data/figure2/CCK8/CCK8-5d_20220324_194802.xlsx]

## Sheet: Plate results
PLATE RESULTS
PROTOCOL NAME	CCK8
MEASUREMENT START DATE 2022/3/24 19:48:02
MEASUREMENT END DATE 2022/3/24 19:48:14
1 OPERATION	ABS-Spectrum
TEMPERATURE (Celsius)	20
Wavelength (nm)	450
	1	2	3	4	5	6	7	8	9	10	11	12
A							0.177	0.212	0.213
B							0.169	0.215	0.216
C							0.186	0.213	0.218
D							0.177333	0.0346667	0.0356667
E								0.0376667	0.0386667
F								0.0356667	0.0406667
G								0.036
H								0.962963	0.990741
								1.0463	1.07407
								0.990741	1.12963

## Sheet: Parameters
PARAMETERS
MEASUREMENT START DATE 2022/3/24 下午7:48:02
MEASUREMENT END DATE 2022/3/24 下午7:48:14
USER NAME
MEASUREMENT COMMENT
User interface program version	3.0.2
Instrument serial number	2018052
PROTOCOL NAME	CCK8
PROTOCOL CREATION DATE 2022/3/24 下午7:46:19
PROTOCOL CREATOR NAME
PLATE TYPE	General 96
PLATE FORMAT	96 wells (8X12)
PLATE PARAMETERS
A1 row-coordinate(µm)	11240
A1 column-coordinate(µm)	14380
Well spacing (µm)	9000
Well diameter(µm)	6500
Well volume(µl)	200
1 OPERATION	ABS-Spectrum
MEASUREMENT UNIT	OD
MEASUREMENT TYPE	Single label
EXCITATION FILTER	Empty
MEASUREMENT MODE	Band
BANDWIDTH (nm)	5
WAVELENGTH 1 (nm)	450
MEASUREMENT TIME (ms)	250
MEASUREMENT ORDER	Bi-directional by rows
PLATE MAP
	1	2	3	4	5	6	7	8	9	10	11	12
A	-	-	-	-	-	-	X	X	X	-	-	-
B	-	-	-	-	-	-	X	X	X	-	-	-
C	-	-	-	-	-	-	X	X	X	-	-	-
D	-	-	-	-	-	-	-	-	-	-	-	-
E	-	-	-	-	-	-	-	-	-	-	-	-
F	-	-	-	-	-	-	-	-	-	-	-	-
G	-	-	-	-	-	-	-	-	-	-	-	-
H	-	-	-	-	-	-	-	-	-	-	-	-
