# Supplementary material for: Graphene Substrates Promote the Differentiation of Inner Ear Lgr5+ Progenitor Cells Into Hair Cells
Source: Front Bioeng Biotechnol. 2022 Jun 22;10:927248. doi: 10.3389/fbioe.2022.927248 (PMC9256972; doi:10.3389/fbioe.2022.927248)
Supplement: Supplementary file 1 [file DataSheet1.ZIP › raw data/figure2/CCK8/CCK8-7d-2_20220325_124613.xlsx]

## Sheet: Plate results
PLATE RESULTS
PROTOCOL NAME	CCK8
MEASUREMENT START DATE 2022/3/25 12:46:13
MEASUREMENT END DATE 2022/3/25 12:46:25
1 OPERATION	ABS-Spectrum
TEMPERATURE (Celsius)	19.7
Wavelength (nm)	450
	1	2	3	4	5	6	7	8	9	10	11	12
A										0.308	0.321	0.321
B										0.285	0.323	0.319
C										0.306	0.319	0.322
D										0.299667	0.0213333	0.0213333
E											0.0233333	0.0193333
F											0.0193333	0.0223333
G											0.0213333
H											1	1
											1.09375	0.90625
											0.90625	1.04688

## Sheet: Parameters
PARAMETERS
MEASUREMENT START DATE 2022/3/25 下午12:46:13
MEASUREMENT END DATE 2022/3/25 下午12:46:25
USER NAME
MEASUREMENT COMMENT
User interface program version	3.0.2
Instrument serial number	2018052
PROTOCOL NAME	CCK8
PROTOCOL CREATION DATE 2022/3/25 下午12:45:21
PROTOCOL CREATOR NAME
PLATE TYPE	General 96
PLATE FORMAT	96 wells (8X12)
PLATE PARAMETERS
A1 row-coordinate(µm)	11240
A1 column-coordinate(µm)	14380
Well spacing (µm)	9000
Well diameter(µm)	6500
Well volume(µl)	200
1 OPERATION	ABS-Spectrum
MEASUREMENT UNIT	OD
MEASUREMENT TYPE	Single label
EXCITATION FILTER	Empty
MEASUREMENT MODE	Band
BANDWIDTH (nm)	5
WAVELENGTH 1 (nm)	450
MEASUREMENT TIME (ms)	250
MEASUREMENT ORDER	Bi-directional by rows
PLATE MAP
	1	2	3	4	5	6	7	8	9	10	11	12
A	-	-	-	-	-	-	-	-	-	X	X	X
B	-	-	-	-	-	-	-	-	-	X	X	X
C	-	-	-	-	-	-	-	-	-	X	X	X
D	-	-	-	-	-	-	-	-	-	-	-	-
E	-	-	-	-	-	-	-	-	-	-	-	-
F	-	-	-	-	-	-	-	-	-	-	-	-
G	-	-	-	-	-	-	-	-	-	-	-	-
H	-	-	-	-	-	-	-	-	-	-	-	-
